# Supplementary material for: A Method for Amplicon Deep Sequencing of Drug Resistance Genes in Plasmodium falciparum Clinical Isolates from India
Source: J Clin Microbiol. 2016 May 23;54(6):1500–11. doi: 10.1128/JCM.00235-16 (PMC4879288; doi:10.1128/JCM.00235-16)
Supplement: Supplemental material [file JCM.00235-16_zjm999094982sd2.xlsx]

## Sheet: Table S1
Table S1: Primer sequences and genome coordinates of six P. falciparum target genes
Gene	Gene ID	Primer name	Sequence (5'-3')	Coordinates	Amplicon size (bp)
Pfk13	PF3D7_1343700	pfk13_f	CAACAAATTAAAAGATTCCTGTTGA	chr13: 1724568 - 1727215	2648
		pfk13_r	AAGGGAAAATCATAAACAATCAAGT
Pfcrt	PF3D7_0709000	pfcrt_f	GGCTCACGTTTAGGTGGA	chr07: 403492 - 406294	2803
		pfcrt_r	CGTTGGTTAATTCTCCTTCG
Pfdhfr	PF3D7_0417200	pfdhfr_f	TTTTTACTAGCCATTTTTGTATTCC	chr04: 747904 - 749970	2067
		pfdhfr_r	TTAACCGTTCAGGTAATTTTGTCA
Pfdhps	PF3D7_0810800	pfdhps_f	AATATTTGCGCCAAACTTTTTA	chr08: 548013 - 550829	2817
		pfdhps_r	TTTATTTCGTAATAGTCCACTTTTGAT
Pfmdr1a	PF3D7_0523000	pfmdr1_a_f	CATTTTATTTGATTTTGTGTTGAAAG	chr05: 957864 - 960213	2350
		pfmdr1_a_r	AAATTGTTTGGTGCTTTCTTTTT
Pfmdr1b	PF3D7_0523000	pfmdr1_b_f	TTGTTTTATCAAATAGAGAAAGAAGTGA	chr05: 959787 - 962225	2439
		pfmdr1_b_r	GTTTGCGGATCATATAAATGCATAA
Pfmrp1a	PF3D7_0112200	pfmrp1_a_f	AATATATTTGGTATGCGTATTACATGA	chr01: 464616 - 467595	2980
		pfmrp1_a_r	AAATTGTTCTTTTCCATATATTCTGAT
Pfmrp1b	PF3D7_0112200	pfmrp1_b_f	CATTCAATGAAAATTACCTTCAAAAA	chr01: 467280- 470236	2957
		pfmrp1_b_r	TGCATGGGTGTGTGTAAGTTT

## Sheet: Table S2
Table S2: Overview of multiplexed sequencing output, read alignment and coverage statistics
Barcode	Sample	Sequenced reads	Average length	Mapped reads	Reads on target	Mean depth	Uniformity of coverage
IonXpress_001	NF54 E	71489	168 bp	71320	0.9767	591.6	0.8368
IonXpress_002	TM91C235	85924	162 bp	85721	0.9723	685.3	0.8465
IonXpress_003	Dd2	103754	160 bp	103596	0.9718	816.4	0.8461
IonXpress_004	7G8	99332	161 bp	99113	0.9738	790.2	0.8485
IonXpress_005	HB3	91686	166 bp	91476	0.9745	743	0.8295
IonXpress_006	W2	66655	166 bp	66398	0.9704	535.3	0.8369
IonXpress_007	K1	75672	170 bp	75470	0.9764	633	0.8263
IonXpress_008	V1/S	100694	161 bp	100532	0.9756	802.1	0.8427
IonXpress_009	D10	91134	164 bp	90981	0.977	736.2	0.8401
IonXpress_010	GB4	92304	163 bp	92061	0.9755	741.4	0.8379
IonXpress_011	D6	79535	169 bp	79402	0.9708	630.6	0.8278
IonXpress_012	FCB	92850	167 bp	92608	0.9712	736.9	0.8325
IonXpress_013	RKL58812	105648	156 bp	91471	0.9003	621.6	0.8434
IonXpress_014	RKL58925	96007	163 bp	88117	0.9322	661.1	0.8005
IonXpress_015	RKL59175	94135	156 bp	90231	0.9596	687.1	0.8392
IonXpress_016	RKL59290	105851	157 bp	98592	0.9387	719	0.8442
IonXpress_017	RKL59796	103077	164 bp	87195	0.8797	586.6	0.7457
IonXpress_018	RKL9610	84703	156 bp	78523	0.945	573	0.7986
IonXpress_019	RKL60308	85157	161 bp	79236	0.9427	601.8	0.8279
IonXpress_020	RKL60303	104096	157 bp	97034	0.9437	716.3	0.8377
IonXpress_021	RKL60355	103200	162 bp	99535	0.9618	785.2	0.8356
IonXpress_022	RKL10868	94569	161 bp	86854	0.9319	643.5	0.8409
IonXpress_023	RKL61495	64771	164 bp	58310	0.9229	430.5	0.8422
IonXpress_024	RKL10551	94975	161 bp	79099	0.8689	521	0.8349
IonXpress_025	RKL64249	91647	160 bp	91117	0.9701	719.7	0.8419
IonXpress_026	RKL50072	110638	159 bp	106330	0.954	805	0.8482
IonXpress_027	RKL12330	105144	157 bp	104948	0.9718	814.2	0.8394
IonXpress_028	RKL50617	90005	164 bp	83502	0.9373	637	0.8348

## Sheet: Table S3
Table S3: List of SNPs reported by the Ion Torrent PGM Variant Caller Plugin
Sample Name	Chrom	Position	Ref	Variant	Allele Call	Frequency	Quality	Type	Original Coverage	Coverage	Allele Cov	Allele Cov+	Allele Cov-	Strand Bias	Barcode
TM91C235	mrp1	871	C	T	Homozygous	100	6090	SNP	549	399	399	196	203	0.5	IonXpress_002
TM91C235	mrp1	1609	T	G	Homozygous	100	5738.51	SNP	384	382	382	148	234	0.5	IonXpress_002
TM91C235	mrp1	2926	A	G	Homozygous	100	6075.82	SNP	1218	398	398	153	245	0.5	IonXpress_002
TM91C235	mrp1	4468	T	A	Homozygous	97.5	5777.99	SNP	438	400	390	198	192	0.5023	IonXpress_002
TM91C235	mrp1	4709	G	T	Homozygous	100	6079.1	SNP	854	398	398	212	186	0.5	IonXpress_002
TM91C235	mdr1	851	A	T	Homozygous	100	5989.76	SNP	754	396	396	185	211	0.5	IonXpress_002
TM91C235	mdr1	2251	G	A	Heterozygous	25	65.94	SNP	38	40	10	7	3	0.8443	IonXpress_002
TM91C235	mdr1	2257	A	G	Heterozygous	50	188.95	SNP	39	40	20	18	2	0.8433	IonXpress_002
TM91C235	mdr1	2260	A	G	Heterozygous	89.1	562.47	SNP	46	46	41	38	3	0.6551	IonXpress_002
TM91C235	mdr1	2263	A	G	Heterozygous	19.7	67.25	SNP	61	61	12	11	1	0.5454	IonXpress_002
TM91C235	mdr1	2651	C	T	Homozygous	100	3409.22	SNP	214	229	229	66	163	0.5	IonXpress_002
TM91C235	crt	699	G	T	Heterozygous	71.3	2789.14	SNP	335	335	239	171	68	0.6009	IonXpress_002
TM91C235	crt	700	A	G	Heterozygous	71.1	2783.75	SNP	336	336	239	171	68	0.6018	IonXpress_002
TM91C235	crt	702	T	A	Homozygous	100	4621.15	SNP	295	322	322	252	70	0.5	IonXpress_002
TM91C235	crt	703	A	C	Heterozygous	18.8	307.24	SNP	336	336	63	61	2	0.889	IonXpress_002
TM91C235	crt	704	A	C	Heterozygous	78.8	3345.53	SNP	340	340	268	201	67	0.5451	IonXpress_002
TM91C235	crt	1486	G	T	Homozygous	100	1713.32	SNP	117	117	117	37	80	0.5	IonXpress_002
TM91C235	crt	1915	C	G	Homozygous	100	2721.6	SNP	181	181	181	82	99	0.5	IonXpress_002
TM91C235	crt	2441	A	G	Heterozygous	97.8	663.79	SNP	46	46	45	21	24	0.5116	IonXpress_002
TM91C235	crt	2679	T	C	Homozygous	100	1464.34	SNP	103	103	103	41	62	0.5	IonXpress_002
TM91C235	crt	2917	G	T	Homozygous	100	3036.96	SNP	199	199	199	172	27	0.5	IonXpress_002
TM91C235	dhfr	452	A	T	Heterozygous	94.5	5362.59	SNP	1586	399	377	176	201	0.5158	IonXpress_002
TM91C235	dhfr	475	T	C	Homozygous	100	5876.89	SNP	1712	391	391	161	230	0.5	IonXpress_002
TM91C235	dhfr	623	G	A	Homozygous	100	6072.15	SNP	1689	399	399	194	205	0.5	IonXpress_002
TM91C235	dhfr	790	A	T	Homozygous	100	6042.19	SNP	1056	399	399	127	272	0.5	IonXpress_002
TM91C235	dhps	1782	T	G	Homozygous	100	6106.15	SNP	1008	400	400	199	201	0.5	IonXpress_002
TM91C235	dhps	2094	A	G	Homozygous	100	6056.95	SNP	852	398	398	191	207	0.5	IonXpress_002
Dd2	k13	706	C	A	Heterozygous	50	16.08	SNP	5	6	3	3	0	0.5	IonXpress_003
Dd2	mrp1	871	C	T	Homozygous	100	6040.16	SNP	714	397	397	180	217	0.5	IonXpress_003
Dd2	mrp1	1609	T	G	Homozygous	100	6072.19	SNP	429	399	399	168	231	0.5	IonXpress_003
Dd2	mrp1	2926	A	G	Homozygous	100	6072.18	SNP	1562	399	399	171	228	0.5	IonXpress_003
Dd2	mrp1	4468	T	A	Homozygous	98.2	5841.77	SNP	501	398	391	224	167	0.5025	IonXpress_003
Dd2	mdr1	556	A	T	Homozygous	100	6027.84	SNP	928	398	398	130	268	0.5	IonXpress_003
Dd2	mdr1	557	A	T	Heterozygous	63.9	2804.26	SNP	964	399	255	91	164	0.5071	IonXpress_003
Dd2	crt	699	G	T	Heterozygous	67.8	2901.17	SNP	379	379	257	174	83	0.6226	IonXpress_003
Dd2	crt	700	A	G	Heterozygous	67.2	2871.27	SNP	378	381	256	174	82	0.6249	IonXpress_003
Dd2	crt	702	T	A	Homozygous	100	5197.42	SNP	332	360	360	279	81	0.5	IonXpress_003
Dd2	crt	704	A	C	Heterozygous	76.5	3675.15	SNP	392	392	300	221	79	0.5453	IonXpress_003
Dd2	crt	706	A	T	Heterozygous	16.8	285.53	SNP	523	394	66	63	3	0.9243	IonXpress_003
Dd2	crt	1486	G	T	Homozygous	100	1921.66	SNP	129	129	129	35	94	0.5	IonXpress_003
Dd2	crt	1915	C	G	Homozygous	100	2919.87	SNP	192	192	192	77	115	0.5	IonXpress_003
Dd2	crt	2441	A	G	Homozygous	100	935.87	SNP	66	66	66	28	38	0.5	IonXpress_003
Dd2	crt	2679	T	C	Homozygous	100	1649.37	SNP	115	115	115	44	71	0.5	IonXpress_003
Dd2	crt	2917	G	T	Homozygous	100	4211.08	SNP	279	279	279	248	31	0.5	IonXpress_003
Dd2	dhfr	452	A	T	Heterozygous	95.8	5539.73	SNP	2008	400	383	181	202	0.5177	IonXpress_003
Dd2	dhfr	475	T	C	Homozygous	97.7	5793.65	SNP	2166	399	390	175	215	0.51	IonXpress_003
Dd2	dhfr	623	G	A	Homozygous	100	6058.61	SNP	2110	398	398	165	233	0.5	IonXpress_003
Dd2	dhps	1783	C	T	Homozygous	100	6081.57	SNP	1134	399	399	199	200	0.5	IonXpress_003
Dd2	dhps	2313	G	T	Homozygous	100	5817.2	SNP	1076	381	381	203	178	0.5	IonXpress_003
7G8	mdr1	851	A	T	Homozygous	100	6045.63	SNP	911	398	398	164	234	0.5	IonXpress_004
7G8	mdr1	3400	A	T	Homozygous	100	5948.03	SNP	735	392	392	189	203	0.5	IonXpress_004
7G8	mdr1	3424	A	G	Homozygous	100	5969.29	SNP	732	396	396	207	189	0.5	IonXpress_004
7G8	mdr1	4036	G	T	Homozygous	100	6091.26	SNP	635	399	399	273	126	0.5	IonXpress_004
7G8	crt	691	T	A	Homozygous	100	4519.32	SNP	305	304	304	208	96	0.5	IonXpress_004
7G8	crt	704	-	C	Homozygous	100	3825.41	INS	468	379	379	243	136	0.5	IonXpress_004
7G8	crt	704	A	C	Heterozygous	83.2	4320.28	SNP	475	399	332	204	128	0.5565	IonXpress_004
7G8	crt	1486	G	T	Homozygous	100	1883.77	SNP	127	127	127	33	94	0.5	IonXpress_004
7G8	crt	2440	A	G	Heterozygous	98.3	791.6	SNP	59	59	58	16	42	0.5059	IonXpress_004
7G8	crt	2678	A	T	Homozygous	100	1608.74	SNP	111	111	111	43	68	0.5	IonXpress_004
7G8	dhfr	452	A	T	Homozygous	100	5999.49	SNP	1722	397	397	176	221	0.5	IonXpress_004
7G8	dhfr	623	G	A	Homozygous	100	6106.49	SNP	1868	400	400	174	226	0.5	IonXpress_004
HB3	k13	866	A	C	Heterozygous	93.5	5308.71	SNP	653	399	373	194	179	0.5163	IonXpress_005
HB3	mrp1	1839	T	A	Heterozygous	15.8	14.15	SNP	19	19	3	1	2	0.8469	IonXpress_005
HB3	mdr1	851	A	T	Homozygous	100	6050.67	SNP	757	398	398	186	212	0.5	IonXpress_005
HB3	mdr1	3424	A	G	Homozygous	100	6072.19	SNP	782	399	399	174	225	0.5	IonXpress_005
HB3	dhfr	623	G	A	Homozygous	100	6072.16	SNP	1768	399	399	157	242	0.5	IonXpress_005
HB3	dhps	1786	G	C	Homozygous	100	5989.96	SNP	953	396	396	193	203	0.5	IonXpress_005
W2	mrp1	871	C	T	Homozygous	100	6061.99	SNP	467	399	399	212	187	0.5	IonXpress_006
W2	mrp1	1609	T	G	Homozygous	100	3983.11	SNP	270	268	268	111	157	0.5	IonXpress_006
W2	mrp1	2926	A	G	Homozygous	100	6072.13	SNP	1140	399	399	167	232	0.5	IonXpress_006
W2	mrp1	4468	T	A	Heterozygous	96.6	4103.47	SNP	291	291	281	156	125	0.512	IonXpress_006
W2	mdr1	556	A	T	Homozygous	100	5907.06	SNP	652	394	394	150	244	0.5	IonXpress_006
W2	crt	699	G	T	Heterozygous	73.5	2202.63	SNP	257	257	189	122	67	0.5899	IonXpress_006
W2	crt	700	A	G	Heterozygous	73.4	2190.97	SNP	255	256	188	121	67	0.5906	IonXpress_006
W2	crt	702	T	A	Homozygous	100	3563.93	SNP	232	247	247	178	69	0.5	IonXpress_006
W2	crt	703	A	C	Heterozygous	18.8	240.17	SNP	261	261	49	45	4	0.8046	IonXpress_006
W2	crt	704	A	C	Heterozygous	79	2535.72	SNP	262	262	207	143	64	0.5511	IonXpress_006
W2	crt	1486	G	T	Heterozygous	98.3	807.72	SNP	60	60	59	14	45	0.5055	IonXpress_006
W2	crt	1915	C	G	Homozygous	100	1836.73	SNP	126	125	125	59	66	0.5	IonXpress_006
W2	crt	2441	A	G	Homozygous	100	280.72	SNP	22	22	22	8	14	0.5	IonXpress_006
W2	crt	2679	T	C	Homozygous	100	774.01	SNP	56	56	56	15	41	0.5	IonXpress_006
W2	crt	2917	G	T	Homozygous	100	2436.88	SNP	165	165	165	150	15	0.5	IonXpress_006
W2	dhfr	452	A	T	Heterozygous	94.2	5370.82	SNP	1282	399	376	191	185	0.5192	IonXpress_006
W2	dhfr	475	T	C	Homozygous	100	5920.19	SNP	1376	394	394	173	221	0.5	IonXpress_006
W2	dhfr	623	G	A	Homozygous	100	6091.16	SNP	1467	399	399	177	222	0.5	IonXpress_006
W2	dhps	1783	C	T	Homozygous	100	6047.58	SNP	701	398	398	211	187	0.5	IonXpress_006
W2	dhps	2313	G	T	Homozygous	100	5734.64	SNP	680	378	378	209	169	0.5	IonXpress_006
K1	mrp1	871	C	T	Homozygous	100	6026.09	SNP	617	396	396	202	194	0.5	IonXpress_007
K1	mrp1	1609	T	G	Homozygous	100	5412.43	SNP	367	365	365	122	243	0.5	IonXpress_007
K1	mrp1	2016	C	G	Homozygous	100	1197.21	SNP	80	80	80	38	42	0.5	IonXpress_007
K1	mrp1	2653	C	A	Homozygous	100	4725.16	SNP	316	316	316	166	150	0.5	IonXpress_007
K1	mrp1	2926	A	G	Homozygous	100	6007.58	SNP	1375	396	396	148	248	0.5	IonXpress_007
K1	mrp1	3320	C	T	Homozygous	100	5970.23	SNP	462	394	394	156	238	0.5	IonXpress_007
K1	mdr1	556	A	T	Homozygous	100	5988.76	SNP	798	396	396	138	258	0.5	IonXpress_007
K1	crt	699	G	T	Heterozygous	71.1	2352.8	SNP	283	284	202	134	68	0.6035	IonXpress_007
K1	crt	700	A	G	Heterozygous	70.6	2341.95	SNP	285	286	202	134	68	0.6058	IonXpress_007
K1	crt	702	T	A	Homozygous	100	3842.01	SNP	246	278	278	208	70	0.5	IonXpress_007
K1	crt	703	A	C	Heterozygous	16.4	213.04	SNP	292	292	48	46	2	0.8806	IonXpress_007
K1	crt	704	A	C	Heterozygous	79.6	3006.1	SNP	299	299	238	170	68	0.5443	IonXpress_007
K1	crt	1486	G	T	Heterozygous	98.4	823.66	SNP	61	61	60	19	41	0.506	IonXpress_007
K1	crt	1915	C	G	Homozygous	100	1693.52	SNP	116	116	116	54	62	0.5	IonXpress_007
K1	crt	2441	A	G	Homozygous	100	201.88	SNP	17	17	17	10	7	0.5	IonXpress_007
K1	crt	2917	G	T	Homozygous	100	2680.9	SNP	179	179	179	166	13	0.5	IonXpress_007
K1	dhfr	475	T	C	Homozygous	98	5769.78	SNP	1619	398	390	164	226	0.5016	IonXpress_007
K1	dhfr	623	G	A	Homozygous	100	6071.83	SNP	1801	399	399	171	228	0.5	IonXpress_007
K1	dhps	2218	C	G	Homozygous	100	6076.39	SNP	882	398	398	232	166	0.5	IonXpress_007
V1S	mrp1	871	C	T	Homozygous	100	6019.92	SNP	802	397	397	205	192	0.5	IonXpress_008
V1S	mrp1	1609	T	G	Homozygous	100	6022.82	SNP	489	397	397	161	236	0.5	IonXpress_008
V1S	mrp1	2926	A	G	Homozygous	100	6007.18	SNP	1601	396	396	163	233	0.5	IonXpress_008
V1S	mrp1	4468	T	A	Heterozygous	96.2	5597.96	SNP	548	398	383	216	167	0.5065	IonXpress_008
V1S	mdr1	556	A	T	Homozygous	100	5937.33	SNP	859	395	395	130	265	0.5	IonXpress_008
V1S	crt	699	G	T	Heterozygous	68.6	3134.56	SNP	421	398	273	198	75	0.6085	IonXpress_008
V1S	crt	700	A	G	Heterozygous	67.5	3069.56	SNP	421	400	270	193	77	0.6148	IonXpress_008
V1S	crt	702	T	A	Homozygous	100	5395.8	SNP	356	391	391	311	80	0.5	IonXpress_008
V1S	crt	703	A	C	Heterozygous	16.8	299.89	SNP	427	399	67	64	3	0.8424	IonXpress_008
V1S	crt	704	A	C	Heterozygous	81	4138.91	SNP	429	400	324	248	76	0.5469	IonXpress_008
V1S	crt	1486	G	T	Homozygous	100	1480.88	SNP	103	103	103	20	83	0.5	IonXpress_008
V1S	crt	1915	C	G	Homozygous	100	3051.82	SNP	206	206	206	89	117	0.5	IonXpress_008
V1S	crt	2441	A	G	Homozygous	100	548.62	SNP	37	38	38	12	26	0.5	IonXpress_008
V1S	crt	2679	T	C	Homozygous	100	1386.11	SNP	92	92	92	39	53	0.5	IonXpress_008
V1S	crt	2917	G	T	Homozygous	100	3410.65	SNP	227	227	227	203	24	0.5	IonXpress_008
V1S	dhfr	452	A	T	Heterozygous	95.7	5519.74	SNP	1888	399	382	201	181	0.5224	IonXpress_008
V1S	dhfr	475	T	C	Homozygous	100	6003.95	SNP	2051	397	397	185	212	0.5	IonXpress_008
V1S	dhfr	623	G	A	Homozygous	100	6037.66	SNP	2135	398	398	167	231	0.5	IonXpress_008
V1S	dhfr	790	A	T	Homozygous	100	6078.08	SNP	1227	400	400	133	267	0.5	IonXpress_008
V1S	dhps	1783	C	T	Homozygous	100	6053.2	SNP	1083	398	398	187	211	0.5	IonXpress_008
V1S	dhps	2313	G	A	Homozygous	100	5850.13	SNP	940	383	383	216	167	0.5	IonXpress_008
D10	dhps	1786	G	C	Homozygous	100	6069.59	SNP	1089	399	399	199	200	0.5	IonXpress_009
GB4	k13	866	A	C	Heterozygous	93.5	5291.84	SNP	756	399	373	186	187	0.5076	IonXpress_010
GB4	mdr1	556	A	T	Homozygous	100	6019.52	SNP	885	398	398	125	273	0.5	IonXpress_010
GB4	mdr1	851	A	T	Homozygous	100	6091.79	SNP	941	399	399	193	206	0.5	IonXpress_010
GB4	mdr1	2239	A	G	Heterozygous	16.7	59.45	SNP	72	72	12	7	5	0.8964	IonXpress_010
GB4	mdr1	2254	A	G	Heterozygous	34.8	53.6	SNP	23	23	8	1	7	0.8173	IonXpress_010
GB4	mdr1	2260	A	G	Heterozygous	39.1	64.01	SNP	23	23	9	6	3	0.6058	IonXpress_010
GB4	mdr1	2263	A	G	Heterozygous	29.6	53.49	SNP	26	27	8	6	2	0.5384	IonXpress_010
GB4	mdr1	2457	C	T	Homozygous	100	6110.09	SNP	2075	400	400	198	202	0.5	IonXpress_010
GB4	crt	699	G	T	Heterozygous	66.9	2646.51	SNP	350	350	234	165	69	0.5814	IonXpress_010
GB4	crt	700	A	G	Heterozygous	66.4	2566.43	SNP	351	351	233	164	69	0.5837	IonXpress_010
GB4	crt	702	T	A	Homozygous	100	4756.17	SNP	308	347	347	267	80	0.5	IonXpress_010
GB4	crt	703	A	C	Heterozygous	21.1	398.98	SNP	356	356	75	65	10	0.6604	IonXpress_010
GB4	crt	704	A	C	Heterozygous	75.6	3265.92	SNP	361	361	273	203	70	0.5282	IonXpress_010
GB4	crt	1486	G	T	Homozygous	100	1575.75	SNP	109	109	109	39	70	0.5	IonXpress_010
GB4	crt	1915	C	G	Homozygous	100	2848.5	SNP	188	188	188	81	107	0.5	IonXpress_010
GB4	crt	2917	G	T	Homozygous	100	2575.59	SNP	173	173	173	148	25	0.5	IonXpress_010
GB4	dhfr	729	T	C	Homozygous	100	5992.29	SNP	1198	395	395	121	274	0.5	IonXpress_010
GB4	dhps	902	G	A	Homozygous	100	2925.32	SNP	191	199	199	89	110	0.5	IonXpress_010
D6	k13	866	A	C	Heterozygous	93.7	5319.9	SNP	452	398	373	189	184	0.5109	IonXpress_011
D6	dhps	1782	T	G	Homozygous	100	6106.23	SNP	682	400	400	218	182	0.5	IonXpress_011
D6	dhps	1786	G	C	Homozygous	100	6091.26	SNP	699	399	399	206	193	0.5	IonXpress_011
FCB	mrp1	409	C	T	Homozygous	100	6092.66	SNP	534	399	399	247	152	0.5	IonXpress_012
FCB	mrp1	871	C	T	Homozygous	100	6056.91	SNP	741	398	398	215	183	0.5	IonXpress_012
FCB	mrp1	904	A	G	Homozygous	100	5903.19	SNP	717	393	393	201	192	0.5	IonXpress_012
FCB	mrp1	1609	T	G	Homozygous	100	5765.32	SNP	382	382	382	163	219	0.5	IonXpress_012
FCB	mrp1	2926	A	G	Homozygous	100	6004.19	SNP	1908	397	397	155	242	0.5	IonXpress_012
FCB	mrp1	4468	T	A	Heterozygous	96.7	5595.98	SNP	443	394	381	210	171	0.5073	IonXpress_012
FCB	mdr1	556	A	T	Homozygous	100	5955.31	SNP	933	395	395	142	253	0.5	IonXpress_012
FCB	mdr1	2257	A	G	Heterozygous	40	113.41	SNP	34	35	14	13	1	0.8842	IonXpress_012
FCB	crt	699	G	T	Heterozygous	69.2	3155.6	SNP	396	396	274	185	89	0.6038	IonXpress_012
FCB	crt	700	A	G	Heterozygous	68.9	3139.3	SNP	395	396	273	184	89	0.6051	IonXpress_012
FCB	crt	702	T	A	Homozygous	100	5526.7	SNP	357	369	369	275	94	0.5	IonXpress_012
FCB	crt	703	A	C	Heterozygous	20.6	431.85	SNP	399	399	82	80	2	0.9248	IonXpress_012
FCB	crt	704	A	C	Heterozygous	78.4	3913.54	SNP	405	399	313	226	87	0.5588	IonXpress_012
FCB	crt	706	A	T	Heterozygous	17.3	304.35	SNP	499	398	69	67	2	0.9412	IonXpress_012
FCB	crt	1486	G	T	Homozygous	100	935.86	SNP	66	66	66	23	43	0.5	IonXpress_012
FCB	crt	1915	C	G	Homozygous	100	1575.75	SNP	109	109	109	38	71	0.5	IonXpress_012
FCB	crt	2441	A	G	Homozygous	100	296.92	SNP	23	23	23	13	10	0.5	IonXpress_012
FCB	crt	2917	G	T	Homozygous	100	2878.13	SNP	192	191	191	171	20	0.5	IonXpress_012
FCB	dhfr	347	C	T	Homozygous	100	6091.12	SNP	770	399	399	266	133	0.5	IonXpress_012
FCB	dhfr	623	G	C	Homozygous	100	6041.71	SNP	1742	397	397	175	222	0.5	IonXpress_012
FCB	dhps	902	G	A	Homozygous	100	3150.04	SNP	209	213	213	106	107	0.5	IonXpress_012
FCB	dhps	1786	G	C	Homozygous	100	6106.51	SNP	979	400	400	182	218	0.5	IonXpress_012
RKL58812	k13	866	A	C	Heterozygous	50.4	1907.9	SNP	612	397	200	104	96	0.5115	IonXpress_013
RKL58812	mrp1	871	C	T	Heterozygous	40.8	1233.85	SNP	367	368	150	69	81	0.5035	IonXpress_013
RKL58812	mrp1	1274	A	G	Heterozygous	48.7	1241.82	SNP	275	277	135	83	52	0.5163	IonXpress_013
RKL58812	mrp1	1609	T	G	Heterozygous	48.3	909.48	SNP	209	209	101	38	63	0.5291	IonXpress_013
RKL58812	mrp1	2824	-	A	Heterozygous	15.7	11.72	INS	51	51	8	3	5	0.6694	IonXpress_013
RKL58812	mdr1	401	A	G	Heterozygous	44.2	1561.71	SNP	1230	400	177	80	97	0.5172	IonXpress_013
RKL58812	mdr1	851	A	T	Homozygous	100	6067.98	SNP	786	399	399	186	213	0.5	IonXpress_013
RKL58812	mdr1	2251	G	A	Heterozygous	34.5	45.18	SNP	20	29	10	6	4	0.7399	IonXpress_013
RKL58812	mdr1	2253	T	A	Heterozygous	15	19.65	SNP	20	20	3	2	1	0.9178	IonXpress_013
RKL58812	crt	1486	G	T	Heterozygous	70.6	1361.13	SNP	170	170	120	39	81	0.505	IonXpress_013
RKL58812	dhfr	475	T	C	Heterozygous	51.5	1990.97	SNP	2031	400	206	99	107	0.5081	IonXpress_013
RKL58812	dhfr	623	G	A	Heterozygous	51.2	1974.83	SNP	2025	400	205	81	124	0.5308	IonXpress_013
RKL58812	dhps	902	G	A	Heterozygous	43.8	1170.56	SNP	314	315	138	62	76	0.5049	IonXpress_013
RKL58812	dhps	1786	G	C	Homozygous	100	6011.04	SNP	1130	397	397	193	204	0.5	IonXpress_013
RKL58925	mrp1	871	C	T	Homozygous	100	5292.78	SNP	353	353	353	154	199	0.5	IonXpress_014
RKL58925	mrp1	1609	T	G	Homozygous	100	3397.18	SNP	231	229	229	92	137	0.5	IonXpress_014
RKL58925	mrp1	2016	C	G	Heterozygous	50.9	237.29	SNP	52	53	27	11	16	0.5116	IonXpress_014
RKL58925	mrp1	2653	C	A	Homozygous	100	2473.77	SNP	167	167	167	73	94	0.5	IonXpress_014
RKL58925	mrp1	2926	A	G	Homozygous	100	6076.36	SNP	1037	398	398	159	239	0.5	IonXpress_014
RKL58925	mrp1	3320	C	T	Homozygous	100	5566.06	SNP	369	369	369	133	236	0.5	IonXpress_014
RKL58925	mdr1	556	A	T	Homozygous	100	6013.47	SNP	883	398	398	121	277	0.5	IonXpress_014
RKL58925	crt	1712	G	T	Heterozygous	30.4	43.79	SNP	23	23	7	4	3	0.5923	IonXpress_014
RKL58925	dhfr	475	T	C	Heterozygous	56.8	2311.94	SNP	2148	398	226	95	131	0.5008	IonXpress_014
RKL58925	dhfr	623	G	A	Heterozygous	53	2084.34	SNP	2167	400	212	97	115	0.5177	IonXpress_014
RKL58925	dhps	902	G	A	Heterozygous	75	834.21	SNP	93	92	69	21	48	0.513	IonXpress_014
RKL58925	dhps	1786	G	C	Homozygous	100	5371.17	SNP	358	358	358	182	176	0.5	IonXpress_014
RKL59175	k13	682	A	T	Heterozygous	20	10.14	SNP	10	10	2	0	2	0.5	IonXpress_015
RKL59175	mdr1	851	A	T	Heterozygous	84.5	4431.72	SNP	985	399	337	158	179	0.5049	IonXpress_015
RKL59175	mdr1	2248	G	A	Heterozygous	46.4	92.54	SNP	26	28	13	2	11	0.5217	IonXpress_015
RKL59175	mdr1	2250	T	A	Heterozygous	20	22.72	SNP	20	20	4	2	2	0.8491	IonXpress_015
RKL59175	mdr1	2251	G	A	Heterozygous	17.4	23.21	SNP	19	23	4	1	3	0.5142	IonXpress_015
RKL59175	crt	1703	A	G	Heterozygous	72.5	335.61	SNP	40	40	29	5	24	0.5414	IonXpress_015
RKL59175	crt	2441	A	G	Heterozygous	18.3	60.31	SNP	60	60	11	7	4	0.6206	IonXpress_015
RKL59175	dhfr	475	T	C	Heterozygous	87.7	4717.52	SNP	1745	398	349	151	198	0.5071	IonXpress_015
RKL59175	dhfr	623	G	A	Heterozygous	88.5	4803.45	SNP	1587	399	353	153	200	0.5078	IonXpress_015
RKL59175	dhps	902	G	A	Heterozygous	82.5	1200.34	SNP	115	120	99	47	52	0.5165	IonXpress_015
RKL59175	dhps	1786	G	C	Heterozygous	93.5	5305.22	SNP	511	399	373	187	186	0.5099	IonXpress_015
RKL59290	mrp1	871	C	T	Homozygous	100	6075.98	SNP	512	398	398	191	207	0.5	IonXpress_016
RKL59290	mrp1	1609	T	G	Homozygous	100	4976.37	SNP	336	333	333	117	216	0.5	IonXpress_016
RKL59290	mrp1	2653	C	A	Homozygous	100	5077.75	SNP	335	335	335	169	166	0.5	IonXpress_016
RKL59290	mrp1	2926	A	G	Homozygous	100	6022.53	SNP	1435	397	397	163	234	0.5	IonXpress_016
RKL59290	mrp1	3320	C	T	Homozygous	100	6091.14	SNP	457	399	399	158	241	0.5	IonXpress_016
RKL59290	crt	699	G	T	Heterozygous	17.7	309.32	SNP	378	379	67	40	27	0.5667	IonXpress_016
RKL59290	crt	700	A	G	Heterozygous	17.5	301.52	SNP	377	378	66	40	26	0.5623	IonXpress_016
RKL59290	crt	702	T	A	Heterozygous	21.5	454.24	SNP	375	381	82	56	26	0.5096	IonXpress_016
RKL59290	crt	704	A	C	Heterozygous	19.5	394.31	SNP	419	400	78	52	26	0.5009	IonXpress_016
RKL59290	crt	767	A	T	Heterozygous	27.5	715.61	SNP	708	400	110	45	65	0.5391	IonXpress_016
RKL59290	crt	1077	G	C	Heterozygous	31.3	887.72	SNP	442	399	125	79	46	0.5322	IonXpress_016
RKL59290	crt	1486	G	T	Heterozygous	28.1	277.9	SNP	147	146	41	14	27	0.5957	IonXpress_016
RKL59290	crt	1915	C	G	Heterozygous	24.8	305.89	SNP	203	206	51	19	32	0.5567	IonXpress_016
RKL59290	crt	2441	A	G	Heterozygous	23.5	79.82	SNP	51	51	12	5	7	0.505	IonXpress_016
RKL59290	crt	2917	G	T	Heterozygous	29.9	415.5	SNP	201	201	60	50	10	0.5382	IonXpress_016
RKL59290	dhps	1786	G	C	Homozygous	100	6076.28	SNP	562	398	398	197	201	0.5	IonXpress_016
RKL59796	mrp1	4092	T	A	Heterozygous	17.6	14.35	SNP	17	17	3	2	1	0.6911	IonXpress_017
RKL59796	mdr1	3203	G	C	Homozygous	100	5976.98	SNP	609	394	394	170	224	0.5	IonXpress_017
RKL59796	crt	699	G	T	Heterozygous	72.7	3451.71	SNP	440	399	290	195	95	0.5962	IonXpress_017
RKL59796	crt	700	A	G	Heterozygous	72.5	3446.41	SNP	442	400	290	195	95	0.597	IonXpress_017
RKL59796	crt	702	T	A	Homozygous	100	5625.71	SNP	399	390	390	291	99	0.5	IonXpress_017
RKL59796	crt	703	A	C	Heterozygous	17.8	332.77	SNP	448	400	71	68	3	0.8787	IonXpress_017
RKL59796	crt	704	A	C	Heterozygous	80	4053.72	SNP	452	400	320	227	93	0.5547	IonXpress_017
RKL59796	crt	1486	G	T	Homozygous	100	1895.4	SNP	127	128	128	39	89	0.5	IonXpress_017
RKL59796	crt	1915	C	G	Homozygous	100	3576.89	SNP	236	236	236	98	138	0.5	IonXpress_017
RKL59796	crt	2441	A	G	Heterozygous	97.7	610.48	SNP	42	43	42	17	25	0.5143	IonXpress_017
RKL59796	crt	2679	T	C	Homozygous	100	1460.21	SNP	96	96	96	37	59	0.5	IonXpress_017
RKL59796	crt	2917	G	T	Homozygous	100	4510.69	SNP	298	297	297	266	31	0.5	IonXpress_017
RKL59796	dhfr	475	T	C	Homozygous	97.2	5716.87	SNP	2357	398	387	169	218	0.5132	IonXpress_017
RKL59796	dhfr	623	G	A	Homozygous	100	5988.58	SNP	2376	396	396	168	228	0.5	IonXpress_017
RKL59796	dhps	1786	G	C	Homozygous	100	5887.31	SNP	387	388	388	191	197	0.5	IonXpress_017
RKL9610	mdr1	851	A	T	Homozygous	100	6106.51	SNP	894	400	400	166	234	0.5	IonXpress_018
RKL9610	dhfr	475	T	C	Homozygous	100	5857.1	SNP	2008	392	392	172	220	0.5	IonXpress_018
RKL9610	dhfr	623	G	A	Homozygous	100	6090.94	SNP	1918	399	399	154	245	0.5	IonXpress_018
RKL9610	dhps	1786	G	C	Homozygous	100	5266.49	SNP	353	353	353	144	209	0.5	IonXpress_018
RKL60308	mrp1	871	C	T	Homozygous	100	6091.4	SNP	412	399	399	203	196	0.5	IonXpress_019
RKL60308	mrp1	1609	T	G	Homozygous	100	3685.66	SNP	248	246	246	96	150	0.5	IonXpress_019
RKL60308	mrp1	2653	C	A	Homozygous	100	3112.81	SNP	210	210	210	113	97	0.5	IonXpress_019
RKL60308	mrp1	2926	A	G	Homozygous	100	6091.13	SNP	879	399	399	165	234	0.5	IonXpress_019
RKL60308	mrp1	3320	C	T	Homozygous	100	6090.78	SNP	399	399	399	144	255	0.5	IonXpress_019
RKL60308	mdr1	556	A	T	Homozygous	100	6024.82	SNP	826	397	397	119	278	0.5	IonXpress_019
RKL60308	dhps	1786	G	C	Homozygous	100	6038.08	SNP	413	398	398	160	238	0.5	IonXpress_019
RKL60303	k13	655	T	C	Heterozygous	97.1	1377.28	SNP	102	102	99	2	97	0.5076	IonXpress_020
RKL60303	mrp1	871	C	T	Homozygous	100	5952.05	SNP	392	392	392	162	230	0.5	IonXpress_020
RKL60303	mrp1	1609	T	G	Homozygous	100	3551.53	SNP	237	236	236	97	139	0.5	IonXpress_020
RKL60303	mrp1	2653	C	A	Homozygous	100	3621.96	SNP	240	240	240	133	107	0.5	IonXpress_020
RKL60303	mrp1	2926	A	G	Homozygous	100	5989.02	SNP	793	396	396	173	223	0.5	IonXpress_020
RKL60303	mrp1	3320	C	T	Homozygous	100	3998.74	SNP	269	268	268	95	173	0.5	IonXpress_020
RKL60303	mdr1	556	A	T	Homozygous	100	6003.65	SNP	986	397	397	146	251	0.5	IonXpress_020
RKL60303	crt	699	G	T	Heterozygous	71	3331.02	SNP	468	400	284	203	81	0.6038	IonXpress_020
RKL60303	crt	700	A	G	Heterozygous	71.9	3394.88	SNP	467	399	287	206	81	0.6032	IonXpress_020
RKL60303	crt	702	T	A	Homozygous	100	5491.63	SNP	412	376	376	296	80	0.5	IonXpress_020
RKL60303	crt	703	A	C	Heterozygous	16.6	292.35	SNP	471	398	66	65	1	0.9422	IonXpress_020
RKL60303	crt	704	A	C	Heterozygous	81.8	4203.72	SNP	475	400	327	250	77	0.5481	IonXpress_020
RKL60303	crt	1486	G	T	Homozygous	100	1822.28	SNP	123	123	123	34	89	0.5	IonXpress_020
RKL60303	crt	1915	C	G	Homozygous	100	3446.01	SNP	229	229	229	89	140	0.5	IonXpress_020
RKL60303	crt	2441	A	G	Homozygous	100	1054.24	SNP	73	73	73	28	45	0.5	IonXpress_020
RKL60303	crt	2679	T	C	Homozygous	100	1809.45	SNP	123	123	123	47	76	0.5	IonXpress_020
RKL60303	crt	2917	G	T	Homozygous	100	3817.38	SNP	250	250	250	221	29	0.5	IonXpress_020
RKL60303	dhps	902	G	A	Homozygous	100	4202.84	SNP	277	279	279	148	131	0.5	IonXpress_020
RKL60303	dhps	1248	G	A	Homozygous	100	1403.92	SNP	93	93	93	24	69	0.5	IonXpress_020
RKL60303	dhps	1786	G	C	Homozygous	100	6106.51	SNP	1214	400	400	203	197	0.5	IonXpress_020
RKL60355	mrp1	871	C	T	Heterozygous	17	308.17	SNP	739	399	68	24	44	0.5764	IonXpress_021
RKL60355	mrp1	1609	T	G	Heterozygous	16.8	294.97	SNP	388	392	66	29	37	0.6041	IonXpress_021
RKL60355	mrp1	2926	A	G	Heterozygous	21.1	450.66	SNP	1236	399	84	39	45	0.5031	IonXpress_021
RKL60355	mdr1	851	A	T	Heterozygous	89.2	4890.66	SNP	1065	400	357	175	182	0.5048	IonXpress_021
RKL60355	mdr1	3222	A	T	Heterozygous	89.8	4939.11	SNP	908	400	359	152	207	0.5112	IonXpress_021
RKL60355	crt	699	G	T	Heterozygous	58	2406.87	SNP	404	400	232	148	84	0.5904	IonXpress_021
RKL60355	crt	700	A	G	Heterozygous	57.8	2390.91	SNP	404	400	231	147	84	0.592	IonXpress_021
RKL60355	crt	702	T	A	Heterozygous	79.4	3651.34	SNP	372	379	301	215	86	0.5055	IonXpress_021
RKL60355	crt	704	A	C	Heterozygous	63.8	2800	SNP	421	400	255	172	83	0.5476	IonXpress_021
RKL60355	crt	1486	G	T	Heterozygous	80.2	977.87	SNP	96	96	77	27	50	0.5192	IonXpress_021
RKL60355	crt	1915	C	G	Heterozygous	77.9	1891.21	SNP	195	195	152	65	87	0.5073	IonXpress_021
RKL60355	crt	2441	A	G	Heterozygous	80.9	487.65	SNP	47	47	38	19	19	0.5532	IonXpress_021
RKL60355	crt	2679	T	C	Heterozygous	82.3	809.9	SNP	79	79	65	25	40	0.5187	IonXpress_021
RKL60355	crt	2917	G	T	Heterozygous	85.4	2686.22	SNP	239	239	204	177	27	0.5122	IonXpress_021
RKL60355	dhfr	475	T	C	Heterozygous	80.4	4063.39	SNP	1913	398	320	144	176	0.5099	IonXpress_021
RKL60355	dhfr	623	G	A	Heterozygous	78.2	3907.13	SNP	1935	400	313	130	183	0.5003	IonXpress_021
RKL60355	dhfr	1217	C	T	Heterozygous	18.3	347.83	SNP	1000	398	73	20	53	0.5424	IonXpress_021
RKL60355	dhps	902	G	A	Homozygous	100	3710.4	SNP	240	247	247	105	142	0.5	IonXpress_021
RKL60355	dhps	1786	G	C	Homozygous	100	5922.4	SNP	1204	394	394	205	189	0.5	IonXpress_021
RKL10868	dhps	1786	G	C	Homozygous	100	6076.02	SNP	1096	398	398	220	178	0.5	IonXpress_022
RKL61495	k13	709	A	C	Heterozygous	23.1	14.78	SNP	13	13	3	3	0	0.5	IonXpress_023
RKL61495	k13	866	A	C	Heterozygous	96.5	5604.9	SNP	451	398	384	198	186	0.5006	IonXpress_023
RKL61495	mrp1	871	C	T	Homozygous	100	5290.19	SNP	348	348	348	145	203	0.5	IonXpress_023
RKL61495	mrp1	1268	G	A	Homozygous	100	3081.23	SNP	208	208	208	114	94	0.5	IonXpress_023
RKL61495	mrp1	1609	T	G	Homozygous	100	2883.85	SNP	193	192	192	71	121	0.5	IonXpress_023
RKL61495	mrp1	2653	C	A	Homozygous	100	2723.24	SNP	183	182	182	84	98	0.5	IonXpress_023
RKL61495	mrp1	2926	A	G	Homozygous	100	6008.29	SNP	620	396	396	177	219	0.5	IonXpress_023
RKL61495	mrp1	3320	C	T	Homozygous	100	3285.19	SNP	220	220	220	95	125	0.5	IonXpress_023
RKL61495	mdr1	851	A	T	Homozygous	100	5870.44	SNP	388	388	388	161	227	0.5	IonXpress_023
RKL61495	mdr1	2248	G	A	Heterozygous	50	23.38	SNP	6	8	4	1	3	0.8319	IonXpress_023
RKL61495	dhfr	475	T	C	Homozygous	100	5917.81	SNP	1244	392	392	162	230	0.5	IonXpress_023
RKL61495	dhfr	623	G	A	Homozygous	100	6091.24	SNP	1238	399	399	165	234	0.5	IonXpress_023
RKL61495	dhps	1786	G	C	Homozygous	100	6012.13	SNP	753	395	395	192	203	0.5	IonXpress_023
RKL10551	mrp1	871	C	T	Homozygous	100	4474.9	SNP	296	295	295	131	164	0.5	IonXpress_024
RKL10551	mrp1	1609	T	G	Homozygous	100	2615.3	SNP	177	176	176	66	110	0.5	IonXpress_024
RKL10551	mrp1	2926	A	G	Homozygous	100	6057.07	SNP	558	398	398	168	230	0.5	IonXpress_024
RKL10551	mdr1	2251	G	A	Heterozygous	26.3	29.01	SNP	18	19	5	3	2	0.7639	IonXpress_024
RKL10551	mdr1	2260	A	G	Heterozygous	82.8	285.33	SNP	29	29	24	22	2	0.696	IonXpress_024
RKL10551	mdr1	2263	A	G	Heterozygous	91.8	706.66	SNP	60	61	56	53	3	0.6583	IonXpress_024
RKL10551	crt	699	G	T	Heterozygous	66.9	2377.94	SNP	321	320	214	147	67	0.6151	IonXpress_024
RKL10551	crt	700	A	G	Heterozygous	67	2391.39	SNP	321	321	215	148	67	0.6102	IonXpress_024
RKL10551	crt	702	T	A	Homozygous	100	4326.67	SNP	275	318	318	247	71	0.5	IonXpress_024
RKL10551	crt	703	A	C	Heterozygous	19.1	305.84	SNP	323	324	62	59	3	0.8464	IonXpress_024
RKL10551	crt	704	A	C	Heterozygous	78.4	3186.16	SNP	329	329	258	191	67	0.543	IonXpress_024
RKL10551	crt	706	A	T	Heterozygous	14.9	223.33	SNP	412	396	59	56	3	0.9141	IonXpress_024
RKL10551	crt	1486	G	T	Homozygous	100	1088.48	SNP	75	75	75	18	57	0.5	IonXpress_024
RKL10551	crt	1915	C	G	Homozygous	100	2870.47	SNP	191	190	190	78	112	0.5	IonXpress_024
RKL10551	crt	2441	A	G	Homozygous	100	482.12	SNP	34	34	34	9	25	0.5	IonXpress_024
RKL10551	crt	2679	T	C	Homozygous	100	1157.61	SNP	79	79	79	29	50	0.5	IonXpress_024
RKL10551	crt	2917	G	T	Homozygous	100	2965.25	SNP	195	195	195	175	20	0.5	IonXpress_024
RKL10551	dhfr	475	T	C	Homozygous	100	5924.95	SNP	1645	393	393	168	225	0.5	IonXpress_024
RKL10551	dhfr	623	G	A	Homozygous	100	6041.49	SNP	1677	399	399	184	215	0.5	IonXpress_024
RKL10551	dhps	1786	G	C	Homozygous	100	5989.71	SNP	1052	396	396	196	200	0.5	IonXpress_024
RKL64249	mrp1	871	C	T	Homozygous	100	6057.34	SNP	706	397	397	171	226	0.5	IonXpress_025
RKL64249	mrp1	1609	T	G	Homozygous	100	5984.32	SNP	396	395	395	138	257	0.5	IonXpress_025
RKL64249	mrp1	2653	C	A	Homozygous	100	6004.2	SNP	395	395	395	201	194	0.5	IonXpress_025
RKL64249	mrp1	2926	A	G	Homozygous	100	6041.88	SNP	1477	397	397	175	222	0.5	IonXpress_025
RKL64249	mrp1	3320	C	T	Homozygous	100	6080.81	SNP	466	399	399	162	237	0.5	IonXpress_025
RKL64249	dhps	902	G	A	Heterozygous	76.8	1672.23	SNP	179	181	139	72	67	0.5097	IonXpress_025
RKL64249	dhps	1786	G	C	Homozygous	100	6040.73	SNP	876	397	397	196	201	0.5	IonXpress_025
RKL50072	mdr1	851	A	T	Homozygous	100	6023.07	SNP	928	398	398	182	216	0.5	IonXpress_026
RKL50072	dhfr	475	T	C	Homozygous	100	6006.43	SNP	1991	395	395	194	201	0.5	IonXpress_026
RKL50072	dhfr	623	G	A	Homozygous	100	6056.91	SNP	1985	398	398	183	215	0.5	IonXpress_026
RKL50072	dhps	1786	G	C	Homozygous	100	6091.26	SNP	1046	399	399	187	212	0.5	IonXpress_026
RKL12330	mrp1	871	C	T	Homozygous	100	6056.82	SNP	767	398	398	181	217	0.5	IonXpress_027
RKL12330	mrp1	1609	T	G	Homozygous	100	6035.99	SNP	450	398	398	165	233	0.5	IonXpress_027
RKL12330	mrp1	2653	C	A	Homozygous	100	6107.34	SNP	462	400	400	220	180	0.5	IonXpress_027
RKL12330	mrp1	2926	A	G	Homozygous	100	6072.16	SNP	1580	399	399	186	213	0.5	IonXpress_027
RKL12330	mrp1	3320	C	T	Homozygous	100	6070.3	SNP	545	399	399	138	261	0.5	IonXpress_027
RKL12330	mdr1	846	T	G	Heterozygous	61	2608.2	SNP	978	400	244	115	129	0.5037	IonXpress_027
RKL12330	mdr1	851	A	T	Heterozygous	60.3	2548.65	SNP	1016	398	240	118	122	0.5017	IonXpress_027
RKL12330	mdr1	2251	G	A	Heterozygous	25	41.04	SNP	26	28	7	6	1	0.926	IonXpress_027
RKL12330	mdr1	2820	T	C	Heterozygous	35.3	1082.17	SNP	768	399	141	85	56	0.545	IonXpress_027
RKL12330	mdr1	3507	T	G	Homozygous	97.7	5795.61	SNP	1078	399	390	177	213	0.5074	IonXpress_027
RKL12330	crt	699	G	T	Heterozygous	69.6	2619.64	SNP	328	329	229	171	58	0.5984	IonXpress_027
RKL12330	crt	700	A	G	Heterozygous	69.5	2605.3	SNP	327	328	228	171	57	0.5982	IonXpress_027
RKL12330	crt	702	T	A	Homozygous	100	4452.7	SNP	281	323	323	263	60	0.5	IonXpress_027
RKL12330	crt	703	A	C	Heterozygous	16.9	250.35	SNP	332	332	56	55	1	0.925	IonXpress_027
RKL12330	crt	704	A	C	Heterozygous	80.9	3490.56	SNP	340	340	275	216	59	0.5409	IonXpress_027
RKL12330	crt	767	A	T	Heterozygous	59.2	2490.27	SNP	697	400	237	120	117	0.5213	IonXpress_027
RKL12330	crt	1077	G	C	Heterozygous	61.2	2612.96	SNP	465	399	244	153	91	0.5191	IonXpress_027
RKL12330	crt	1486	G	T	Homozygous	100	1814.09	SNP	123	123	123	30	93	0.5	IonXpress_027
RKL12330	crt	1915	C	G	Homozygous	100	3778.34	SNP	254	255	255	95	160	0.5	IonXpress_027
RKL12330	crt	2441	A	G	Heterozygous	98.3	791.62	SNP	59	59	58	21	37	0.5067	IonXpress_027
RKL12330	crt	2679	T	C	Heterozygous	40	334.67	SNP	105	105	42	12	30	0.5	IonXpress_027
RKL12330	crt	2917	G	T	Homozygous	100	3734.12	SNP	251	251	251	223	28	0.5	IonXpress_027
RKL12330	dhfr	475	T	C	Heterozygous	42.7	1458.77	SNP	1965	396	169	73	96	0.5208	IonXpress_027
RKL12330	dhfr	623	G	A	Heterozygous	35.8	1107.61	SNP	2079	399	143	70	73	0.5184	IonXpress_027
RKL12330	dhps	902	G	A	Homozygous	100	3540.77	SNP	227	236	236	109	127	0.5	IonXpress_027
RKL12330	dhps	1786	G	C	Homozygous	100	6056.96	SNP	1214	398	398	200	198	0.5	IonXpress_027
RKL50617	k13	866	A	C	Heterozygous	93.2	5266.02	SNP	624	398	371	191	180	0.5028	IonXpress_028
RKL50617	mrp1	3461	-	ATATTA	Heterozygous	53.6	904.58	INS	123	125	67	41	26	0.6304	IonXpress_028
RKL50617	mrp1	5645	C	T	Homozygous	100	5856.77	SNP	1134	386	386	243	143	0.5	IonXpress_028
RKL50617	mdr1	2847	C	T	Homozygous	100	6004.03	SNP	734	396	396	224	172	0.5	IonXpress_028
RKL50617	crt	699	G	T	Heterozygous	71.9	2428.54	SNP	288	288	207	150	57	0.5908	IonXpress_028
RKL50617	crt	700	A	G	Heterozygous	71.7	2399.39	SNP	286	286	205	149	56	0.5912	IonXpress_028
RKL50617	crt	702	T	A	Homozygous	100	4049.96	SNP	262	276	276	218	58	0.5	IonXpress_028
RKL50617	crt	703	A	C	Heterozygous	20.3	308.89	SNP	290	291	59	58	1	0.9363	IonXpress_028
RKL50617	crt	704	A	C	Heterozygous	75.9	2722.2	SNP	294	294	223	169	54	0.5445	IonXpress_028
RKL50617	crt	706	A	T	Heterozygous	16.1	246.92	SNP	384	378	61	59	2	0.9417	IonXpress_028
RKL50617	crt	767	A	T	Homozygous	100	6072.3	SNP	587	399	399	201	198	0.5	IonXpress_028
RKL50617	crt	1077	G	C	Homozygous	100	5262.31	SNP	347	346	346	208	138	0.5	IonXpress_028
RKL50617	crt	1486	G	T	Homozygous	100	1513.91	SNP	99	99	99	25	74	0.5	IonXpress_028
RKL50617	crt	1915	C	G	Homozygous	100	2241.56	SNP	147	147	147	60	87	0.5	IonXpress_028
RKL50617	crt	2441	A	G	Heterozygous	96.3	335.99	SNP	27	27	26	11	15	0.5217	IonXpress_028
RKL50617	crt	2917	G	T	Homozygous	100	2947.35	SNP	194	194	194	176	18	0.5	IonXpress_028
RKL50617	dhps	1786	G	C	Homozygous	100	6072.19	SNP	826	399	399	203	196	0.5	IonXpress_028

## Sheet: Table S4
Table S4: List of high-quality coding SNPs in six P. falciparum target genes for 28 samples
Sample Name	Chrom	Gene_coord	Ref	Variant	SNP_Codon	Old_Codon	Old_AA	Temp_Codon	New_Codon	New_AA	SNP_Effect	Allele Call (Ho>90)	Frequency	Quality	Original Coverage	Coverage	Coverage+	Coverage-	Allele Cov	Allele Cov+	Allele Cov-	Strand Bias	Barcode	Run Name
TM91C235	mrp1	571	C	T	191	CAT	H	TAT	TAT	Y	H191Y	Homozygous	100	6090	549	399	196	203	399	196	203	0.5	IonXpress_002	R_2015_08_29_01_28_25_user_SN2-47-Run4_NEB_28MR4RKL_2015_08_20
TM91C235	mrp1	1309	T	G	437	TCA	S	GCA	GCA	A	S437A	Homozygous	100	5738.51	384	382	148	234	382	148	234	0.5	IonXpress_002	R_2015_08_29_01_28_25_user_SN2-47-Run4_NEB_28MR4RKL_2015_08_20
TM91C235	mrp1	2626	A	G	876	ATA	I	GTA	GTA	V	I876V	Homozygous	100	6075.82	1218	398	153	245	398	153	245	0.5	IonXpress_002	R_2015_08_29_01_28_25_user_SN2-47-Run4_NEB_28MR4RKL_2015_08_20
TM91C235	mrp1	4168	T	A	1390	TTT	F	ATT	ATT	I	F1390I	Homozygous	97.5	5777.99	438	400	204	196	390	198	192	0.5023	IonXpress_002	R_2015_08_29_01_28_25_user_SN2-47-Run4_NEB_28MR4RKL_2015_08_20
TM91C235	mrp1	4409	G	T	1470	TGT	C	TTT	TTT	F	C1470F	Homozygous	100	6079.1	854	398	212	186	398	212	186	0.5	IonXpress_002	R_2015_08_29_01_28_25_user_SN2-47-Run4_NEB_28MR4RKL_2015_08_20
TM91C235	mdr1	551	A	T	184	TAT	Y	TTT	TTT	F	Y184F	Homozygous	100	5989.76	754	396	185	211	396	185	211	0.5	IonXpress_002	R_2015_08_29_01_28_25_user_SN2-47-Run4_NEB_28MR4RKL_2015_08_20
TM91C235	mdr1	1957	A	G	653	AAT	N	GAT	GAT	D	N653D	Heterozygous	50	188.95	39	40	25	15	20	18	2	0.8433	IonXpress_002	R_2015_08_29_01_28_25_user_SN2-47-Run4_NEB_28MR4RKL_2015_08_20
TM91C235	mdr1	1960	A	G	654	AAT	N	GAT	GAT	D	N654D	Heterozygous	89.1	562.47	46	46	40	6	41	38	3	0.6551	IonXpress_002	R_2015_08_29_01_28_25_user_SN2-47-Run4_NEB_28MR4RKL_2015_08_20
TM91C235	mdr1	2351	C	T	784	TCA	S	TTA	TTA	L	S784L	Homozygous	100	3409.22	214	229	66	163	229	66	163	0.5	IonXpress_002	R_2015_08_29_01_28_25_user_SN2-47-Run4_NEB_28MR4RKL_2015_08_20
TM91C235	crt	399	G	T	74	ATG	M	ATT	ATT	I	M74I	Heterozygous	71.3	2789.14	335	335	265	70	239	171	68	0.6009	IonXpress_002	R_2015_08_29_01_28_25_user_SN2-47-Run4_NEB_28MR4RKL_2015_08_20
TM91C235	crt	400	A	G	75	AAT	N	GAT	GAA	E	N75E	Heterozygous	71.1	2783.75	336	336	266	70	239	171	68	0.6018	IonXpress_002	R_2015_08_29_01_28_25_user_SN2-47-Run4_NEB_28MR4RKL_2015_08_20
TM91C235	crt	402	T	A	75	AAT	N	AAA	GAA	E	N75E	Homozygous	100	4621.15	295	322	252	70	322	252	70	0.5	IonXpress_002	R_2015_08_29_01_28_25_user_SN2-47-Run4_NEB_28MR4RKL_2015_08_20
TM91C235	crt	404	A	C	76	AAA	K	ACA	ACA	T	K76T	Heterozygous	78.8	3345.53	340	340	266	74	268	201	67	0.5451	IonXpress_002	R_2015_08_29_01_28_25_user_SN2-47-Run4_NEB_28MR4RKL_2015_08_20
TM91C235	crt	1186	G	T	220	GCC	A	TCC	TCC	S	A220S	Homozygous	100	1713.32	117	117	37	80	117	37	80	0.5	IonXpress_002	R_2015_08_29_01_28_25_user_SN2-47-Run4_NEB_28MR4RKL_2015_08_20
TM91C235	crt	1615	C	G	271	CAA	Q	GAA	GAA	E	Q271E	Homozygous	100	2721.6	181	181	82	99	181	82	99	0.5	IonXpress_002	R_2015_08_29_01_28_25_user_SN2-47-Run4_NEB_28MR4RKL_2015_08_20
TM91C235	crt	2141	A	G	326	AAC	N	AGC	AGC	S	N326S	Homozygous	97.8	663.79	46	46	22	24	45	21	24	0.5116	IonXpress_002	R_2015_08_29_01_28_25_user_SN2-47-Run4_NEB_28MR4RKL_2015_08_20
TM91C235	crt	2379	T	C	356	ATA	I	ACA	ACA	T	I356T	Homozygous	100	1464.34	103	103	41	62	103	41	62	0.5	IonXpress_002	R_2015_08_29_01_28_25_user_SN2-47-Run4_NEB_28MR4RKL_2015_08_20
TM91C235	crt	2617	G	T	371	AGA	R	ATA	ATA	I	R371I	Homozygous	100	3036.96	199	199	172	27	199	172	27	0.5	IonXpress_002	R_2015_08_29_01_28_25_user_SN2-47-Run4_NEB_28MR4RKL_2015_08_20
TM91C235	dhfr	152	A	T	51	AAT	N	ATT	ATT	I	N51I	Homozygous	94.5	5362.59	1586	399	180	219	377	176	201	0.5158	IonXpress_002	R_2015_08_29_01_28_25_user_SN2-47-Run4_NEB_28MR4RKL_2015_08_20
TM91C235	dhfr	175	T	C	59	TGT	C	CGT	CGT	R	C59R	Homozygous	100	5876.89	1712	391	161	230	391	161	230	0.5	IonXpress_002	R_2015_08_29_01_28_25_user_SN2-47-Run4_NEB_28MR4RKL_2015_08_20
TM91C235	dhfr	323	G	A	108	AGC	S	AAC	AAC	N	S108N	Homozygous	100	6072.15	1689	399	194	205	399	194	205	0.5	IonXpress_002	R_2015_08_29_01_28_25_user_SN2-47-Run4_NEB_28MR4RKL_2015_08_20
TM91C235	dhfr	490	A	T	164	ATA	I	TTA	TTA	L	I164L	Homozygous	100	6042.19	1056	399	127	272	399	127	272	0.5	IonXpress_002	R_2015_08_29_01_28_25_user_SN2-47-Run4_NEB_28MR4RKL_2015_08_20
TM91C235	dhps	1482	T	G	436	TCT	S	GCT	GCT	A	S436A	Homozygous	100	6106.15	1008	400	199	201	400	199	201	0.5	IonXpress_002	R_2015_08_29_01_28_25_user_SN2-47-Run4_NEB_28MR4RKL_2015_08_20
TM91C235	dhps	1794	A	G	540	AAA	K	GAA	GAA	E	K540E	Homozygous	100	6056.95	852	398	191	207	398	191	207	0.5	IonXpress_002	R_2015_08_29_01_28_25_user_SN2-47-Run4_NEB_28MR4RKL_2015_08_20
Dd2	mrp1	571	C	T	191	CAT	H	TAT	TAT	Y	H191Y	Homozygous	100	6040.16	714	397	180	217	397	180	217	0.5	IonXpress_003	R_2015_08_29_01_28_25_user_SN2-47-Run4_NEB_28MR4RKL_2015_08_20
Dd2	mrp1	1309	T	G	437	TCA	S	GCA	GCA	A	S437A	Homozygous	100	6072.19	429	399	168	231	399	168	231	0.5	IonXpress_003	R_2015_08_29_01_28_25_user_SN2-47-Run4_NEB_28MR4RKL_2015_08_20
Dd2	mrp1	2626	A	G	876	ATA	I	GTA	GTA	V	I876V	Homozygous	100	6072.18	1562	399	171	228	399	171	228	0.5	IonXpress_003	R_2015_08_29_01_28_25_user_SN2-47-Run4_NEB_28MR4RKL_2015_08_20
Dd2	mrp1	4168	T	A	1390	TTT	F	ATT	ATT	I	F1390I	Homozygous	98.2	5841.77	501	398	229	169	391	224	167	0.5025	IonXpress_003	R_2015_08_29_01_28_25_user_SN2-47-Run4_NEB_28MR4RKL_2015_08_20
Dd2	mdr1	256	A	T	86	AAT	N	TAT	TAT	Y	N86Y	Homozygous	100	6027.84	928	398	130	268	398	130	268	0.5	IonXpress_003	R_2015_08_29_01_28_25_user_SN2-47-Run4_NEB_28MR4RKL_2015_08_20
Dd2	mdr1	257	A	T	86	AAT	N	ATT	TTT	F	N86F	Heterozygous	63.9	2804.26	964	399	145	254	255	91	164	0.5071	IonXpress_003	R_2015_08_29_01_28_25_user_SN2-47-Run4_NEB_28MR4RKL_2015_08_20
Dd2	crt	399	G	T	74	ATG	M	ATT	ATT	I	M74I	Heterozygous	67.8	2901.17	379	379	294	85	257	174	83	0.6226	IonXpress_003	R_2015_08_29_01_28_25_user_SN2-47-Run4_NEB_28MR4RKL_2015_08_20
Dd2	crt	400	A	G	75	AAT	N	GAT	GAA	E	N75E	Heterozygous	67.2	2871.27	378	381	297	84	256	174	82	0.6249	IonXpress_003	R_2015_08_29_01_28_25_user_SN2-47-Run4_NEB_28MR4RKL_2015_08_20
Dd2	crt	402	T	A	75	AAT	N	AAA	GAA	E	N75E	Homozygous	100	5197.42	332	360	279	81	360	279	81	0.5	IonXpress_003	R_2015_08_29_01_28_25_user_SN2-47-Run4_NEB_28MR4RKL_2015_08_20
Dd2	crt	404	A	C	76	AAA	K	ACA	ACA	T	K76T	Heterozygous	76.5	3675.15	392	392	302	90	300	221	79	0.5453	IonXpress_003	R_2015_08_29_01_28_25_user_SN2-47-Run4_NEB_28MR4RKL_2015_08_20
Dd2	crt	406	A	T	77	ATT	I	TTT	TTT	F	I77F	Heterozygous	16.8	285.53	523	394	249	145	66	63	3	0.9243	IonXpress_003	R_2015_08_29_01_28_25_user_SN2-47-Run4_NEB_28MR4RKL_2015_08_20
Dd2	crt	1186	G	T	220	GCC	A	TCC	TCC	S	A220S	Homozygous	100	1921.66	129	129	35	94	129	35	94	0.5	IonXpress_003	R_2015_08_29_01_28_25_user_SN2-47-Run4_NEB_28MR4RKL_2015_08_20
Dd2	crt	1615	C	G	271	CAA	Q	GAA	GAA	E	Q271E	Homozygous	100	2919.87	192	192	77	115	192	77	115	0.5	IonXpress_003	R_2015_08_29_01_28_25_user_SN2-47-Run4_NEB_28MR4RKL_2015_08_20
Dd2	crt	2141	A	G	326	AAC	N	AGC	AGC	S	N326S	Homozygous	100	935.87	66	66	28	38	66	28	38	0.5	IonXpress_003	R_2015_08_29_01_28_25_user_SN2-47-Run4_NEB_28MR4RKL_2015_08_20
Dd2	crt	2379	T	C	356	ATA	I	ACA	ACA	T	I356T	Homozygous	100	1649.37	115	115	44	71	115	44	71	0.5	IonXpress_003	R_2015_08_29_01_28_25_user_SN2-47-Run4_NEB_28MR4RKL_2015_08_20
Dd2	crt	2617	G	T	371	AGA	R	ATA	ATA	I	R371I	Homozygous	100	4211.08	279	279	248	31	279	248	31	0.5	IonXpress_003	R_2015_08_29_01_28_25_user_SN2-47-Run4_NEB_28MR4RKL_2015_08_20
Dd2	dhfr	152	A	T	51	AAT	N	ATT	ATT	I	N51I	Homozygous	95.8	5539.73	2008	400	182	218	383	181	202	0.5177	IonXpress_003	R_2015_08_29_01_28_25_user_SN2-47-Run4_NEB_28MR4RKL_2015_08_20
Dd2	dhfr	175	T	C	59	TGT	C	CGT	CGT	R	C59R	Homozygous	97.7	5793.65	2166	399	183	216	390	175	215	0.51	IonXpress_003	R_2015_08_29_01_28_25_user_SN2-47-Run4_NEB_28MR4RKL_2015_08_20
Dd2	dhfr	323	G	A	108	AGC	S	AAC	AAC	N	S108N	Homozygous	100	6058.61	2110	398	165	233	398	165	233	0.5	IonXpress_003	R_2015_08_29_01_28_25_user_SN2-47-Run4_NEB_28MR4RKL_2015_08_20
Dd2	dhps	1483	C	T	436	TCT	S	TTT	TTT	F	S436F	Homozygous	100	6081.57	1134	399	199	200	399	199	200	0.5	IonXpress_003	R_2015_08_29_01_28_25_user_SN2-47-Run4_NEB_28MR4RKL_2015_08_20
Dd2	dhps	2013	G	T	613	GCC	A	TCC	TCC	S	A613S	Homozygous	100	5817.2	1076	381	203	178	381	203	178	0.5	IonXpress_003	R_2015_08_29_01_28_25_user_SN2-47-Run4_NEB_28MR4RKL_2015_08_20
7G8	mdr1	551	A	T	184	TAT	Y	TTT	TTT	F	Y184F	Homozygous	100	6045.63	911	398	164	234	398	164	234	0.5	IonXpress_004	R_2015_08_29_01_28_25_user_SN2-47-Run4_NEB_28MR4RKL_2015_08_20
7G8	mdr1	3100	A	T	1034	AGT	S	TGT	TGT	C	S1034C	Homozygous	100	5948.03	735	392	189	203	392	189	203	0.5	IonXpress_004	R_2015_08_29_01_28_25_user_SN2-47-Run4_NEB_28MR4RKL_2015_08_20
7G8	mdr1	3124	A	G	1042	AAT	N	GAT	GAT	D	N1042D	Homozygous	100	5969.29	732	396	207	189	396	207	189	0.5	IonXpress_004	R_2015_08_29_01_28_25_user_SN2-47-Run4_NEB_28MR4RKL_2015_08_20
7G8	mdr1	3736	G	T	1246	GAT	D	TAT	TAT	Y	D1246Y	Homozygous	100	6091.26	635	399	273	126	399	273	126	0.5	IonXpress_004	R_2015_08_29_01_28_25_user_SN2-47-Run4_NEB_28MR4RKL_2015_08_20
7G8	crt	391	T	A	72	TGT	C	AGT	AGT	S	C72S	Homozygous	100	4519.32	305	304	208	96	304	208	96	0.5	IonXpress_004	R_2015_08_29_01_28_25_user_SN2-47-Run4_NEB_28MR4RKL_2015_08_20
7G8	crt	404	-	C	76	AAA	K	ACA	ACA	T	K76T	Homozygous	100	3825.41	468	379	243	136	379	243	136	0.5	IonXpress_004	R_2015_08_29_01_28_25_user_SN2-47-Run4_NEB_28MR4RKL_2015_08_20
7G8	crt	404	A	C	76	AAA	K	ACA	ACA	T	K76T	Heterozygous	83.2	4320.28	475	399	266	133	332	204	128	0.5565	IonXpress_004	R_2015_08_29_01_28_25_user_SN2-47-Run4_NEB_28MR4RKL_2015_08_20
7G8	crt	1186	G	T	220	GCC	A	TCC	TCC	S	A220S	Homozygous	100	1883.77	127	127	33	94	127	33	94	0.5	IonXpress_004	R_2015_08_29_01_28_25_user_SN2-47-Run4_NEB_28MR4RKL_2015_08_20
7G8	crt	2140	A	G	326	AAC	N	GAC	GAC	D	N326D	Homozygous	98.3	791.6	59	59	16	43	58	16	42	0.5059	IonXpress_004	R_2015_08_29_01_28_25_user_SN2-47-Run4_NEB_28MR4RKL_2015_08_20
7G8	crt	2378	A	T	356	ATA	I	TTA	TTA	L	I356L	Homozygous	100	1608.74	111	111	43	68	111	43	68	0.5	IonXpress_004	R_2015_08_29_01_28_25_user_SN2-47-Run4_NEB_28MR4RKL_2015_08_20
7G8	dhfr	152	A	T	51	AAT	N	ATT	ATT	I	N51I	Homozygous	100	5999.49	1722	397	176	221	397	176	221	0.5	IonXpress_004	R_2015_08_29_01_28_25_user_SN2-47-Run4_NEB_28MR4RKL_2015_08_20
7G8	dhfr	323	G	A	108	AGC	S	AAC	AAC	N	S108N	Homozygous	100	6106.49	1868	400	174	226	400	174	226	0.5	IonXpress_004	R_2015_08_29_01_28_25_user_SN2-47-Run4_NEB_28MR4RKL_2015_08_20
HB3	k13	566	A	C	189	AAA	K	ACA	ACA	T	K189T	Homozygous	93.5	5308.71	653	399	214	185	373	194	179	0.5163	IonXpress_005	R_2015_08_29_01_28_25_user_SN2-47-Run4_NEB_28MR4RKL_2015_08_20
HB3	mdr1	551	A	T	184	TAT	Y	TTT	TTT	F	Y184F	Homozygous	100	6050.67	757	398	186	212	398	186	212	0.5	IonXpress_005	R_2015_08_29_01_28_25_user_SN2-47-Run4_NEB_28MR4RKL_2015_08_20
HB3	mdr1	3124	A	G	1042	AAT	N	GAT	GAT	D	N1042D	Homozygous	100	6072.19	782	399	174	225	399	174	225	0.5	IonXpress_005	R_2015_08_29_01_28_25_user_SN2-47-Run4_NEB_28MR4RKL_2015_08_20
HB3	dhfr	323	G	A	108	AGC	S	AAC	AAC	N	S108N	Homozygous	100	6072.16	1768	399	157	242	399	157	242	0.5	IonXpress_005	R_2015_08_29_01_28_25_user_SN2-47-Run4_NEB_28MR4RKL_2015_08_20
HB3	dhps	1486	G	C	437	GGT	G	GCT	GCT	A	G437A	Homozygous	100	5989.96	953	396	193	203	396	193	203	0.5	IonXpress_005	R_2015_08_29_01_28_25_user_SN2-47-Run4_NEB_28MR4RKL_2015_08_20
W2	mrp1	571	C	T	191	CAT	H	TAT	TAT	Y	H191Y	Homozygous	100	6061.99	467	399	212	187	399	212	187	0.5	IonXpress_006	R_2015_08_29_01_28_25_user_SN2-47-Run4_NEB_28MR4RKL_2015_08_20
W2	mrp1	1309	T	G	437	TCA	S	GCA	GCA	A	S437A	Homozygous	100	3983.11	270	268	111	157	268	111	157	0.5	IonXpress_006	R_2015_08_29_01_28_25_user_SN2-47-Run4_NEB_28MR4RKL_2015_08_20
W2	mrp1	2626	A	G	876	ATA	I	GTA	GTA	V	I876V	Homozygous	100	6072.13	1140	399	167	232	399	167	232	0.5	IonXpress_006	R_2015_08_29_01_28_25_user_SN2-47-Run4_NEB_28MR4RKL_2015_08_20
W2	mrp1	4168	T	A	1390	TTT	F	ATT	ATT	I	F1390I	Homozygous	96.6	4103.47	291	291	165	126	281	156	125	0.512	IonXpress_006	R_2015_08_29_01_28_25_user_SN2-47-Run4_NEB_28MR4RKL_2015_08_20
W2	mdr1	256	A	T	86	AAT	N	TAT	TAT	Y	N86Y	Homozygous	100	5907.06	652	394	150	244	394	150	244	0.5	IonXpress_006	R_2015_08_29_01_28_25_user_SN2-47-Run4_NEB_28MR4RKL_2015_08_20
W2	crt	399	G	T	74	ATG	M	ATT	ATT	I	M74I	Heterozygous	73.5	2202.63	257	257	186	71	189	122	67	0.5899	IonXpress_006	R_2015_08_29_01_28_25_user_SN2-47-Run4_NEB_28MR4RKL_2015_08_20
W2	crt	400	A	G	75	AAT	N	GAT	GAA	E	N75E	Heterozygous	73.4	2190.97	255	256	185	71	188	121	67	0.5906	IonXpress_006	R_2015_08_29_01_28_25_user_SN2-47-Run4_NEB_28MR4RKL_2015_08_20
W2	crt	402	T	A	75	AAT	N	AAA	GAA	E	N75E	Homozygous	100	3563.93	232	247	178	69	247	178	69	0.5	IonXpress_006	R_2015_08_29_01_28_25_user_SN2-47-Run4_NEB_28MR4RKL_2015_08_20
W2	crt	404	A	C	76	AAA	K	ACA	ACA	T	K76T	Heterozygous	79	2535.72	262	262	192	70	207	143	64	0.5511	IonXpress_006	R_2015_08_29_01_28_25_user_SN2-47-Run4_NEB_28MR4RKL_2015_08_20
W2	crt	1186	G	T	220	GCC	A	TCC	TCC	S	A220S	Homozygous	98.3	807.72	60	60	14	46	59	14	45	0.5055	IonXpress_006	R_2015_08_29_01_28_25_user_SN2-47-Run4_NEB_28MR4RKL_2015_08_20
W2	crt	1615	C	G	271	CAA	Q	GAA	GAA	E	Q271E	Homozygous	100	1836.73	126	125	59	66	125	59	66	0.5	IonXpress_006	R_2015_08_29_01_28_25_user_SN2-47-Run4_NEB_28MR4RKL_2015_08_20
W2	crt	2141	A	G	326	AAC	N	AGC	AGC	S	N326S	Homozygous	100	280.72	22	22	8	14	22	8	14	0.5	IonXpress_006	R_2015_08_29_01_28_25_user_SN2-47-Run4_NEB_28MR4RKL_2015_08_20
W2	crt	2379	T	C	356	ATA	I	ACA	ACA	T	I356T	Homozygous	100	774.01	56	56	15	41	56	15	41	0.5	IonXpress_006	R_2015_08_29_01_28_25_user_SN2-47-Run4_NEB_28MR4RKL_2015_08_20
W2	crt	2617	G	T	371	AGA	R	ATA	ATA	I	R371I	Homozygous	100	2436.88	165	165	150	15	165	150	15	0.5	IonXpress_006	R_2015_08_29_01_28_25_user_SN2-47-Run4_NEB_28MR4RKL_2015_08_20
W2	dhfr	152	A	T	51	AAT	N	ATT	ATT	I	N51I	Homozygous	94.2	5370.82	1282	399	195	204	376	191	185	0.5192	IonXpress_006	R_2015_08_29_01_28_25_user_SN2-47-Run4_NEB_28MR4RKL_2015_08_20
W2	dhfr	175	T	C	59	TGT	C	CGT	CGT	R	C59R	Homozygous	100	5920.19	1376	394	173	221	394	173	221	0.5	IonXpress_006	R_2015_08_29_01_28_25_user_SN2-47-Run4_NEB_28MR4RKL_2015_08_20
W2	dhfr	323	G	A	108	AGC	S	AAC	AAC	N	S108N	Homozygous	100	6091.16	1467	399	177	222	399	177	222	0.5	IonXpress_006	R_2015_08_29_01_28_25_user_SN2-47-Run4_NEB_28MR4RKL_2015_08_20
W2	dhps	1483	C	T	436	TCT	S	TTT	TTT	F	S436F	Homozygous	100	6047.58	701	398	211	187	398	211	187	0.5	IonXpress_006	R_2015_08_29_01_28_25_user_SN2-47-Run4_NEB_28MR4RKL_2015_08_20
W2	dhps	2013	G	T	613	GCC	A	TCC	TCC	S	A613S	Homozygous	100	5734.64	680	378	209	169	378	209	169	0.5	IonXpress_006	R_2015_08_29_01_28_25_user_SN2-47-Run4_NEB_28MR4RKL_2015_08_20
K1	mrp1	571	C	T	191	CAT	H	TAT	TAT	Y	H191Y	Homozygous	100	6026.09	617	396	202	194	396	202	194	0.5	IonXpress_007	R_2015_08_29_01_28_25_user_SN2-47-Run4_NEB_28MR4RKL_2015_08_20
K1	mrp1	1309	T	G	437	TCA	S	GCA	GCA	A	S437A	Homozygous	100	5412.43	367	365	122	243	365	122	243	0.5	IonXpress_007	R_2015_08_29_01_28_25_user_SN2-47-Run4_NEB_28MR4RKL_2015_08_20
K1	mrp1	1716	C	G	572	TTC	F	TTG	TTG	L	F572L	Homozygous	100	1197.21	80	80	38	42	80	38	42	0.5	IonXpress_007	R_2015_08_29_01_28_25_user_SN2-47-Run4_NEB_28MR4RKL_2015_08_20
K1	mrp1	2353	C	A	785	CAT	H	AAT	AAT	N	H785N	Homozygous	100	4725.16	316	316	166	150	316	166	150	0.5	IonXpress_007	R_2015_08_29_01_28_25_user_SN2-47-Run4_NEB_28MR4RKL_2015_08_20
K1	mrp1	2626	A	G	876	ATA	I	GTA	GTA	V	I876V	Homozygous	100	6007.58	1375	396	148	248	396	148	248	0.5	IonXpress_007	R_2015_08_29_01_28_25_user_SN2-47-Run4_NEB_28MR4RKL_2015_08_20
K1	mrp1	3020	C	T	1007	ACG	T	ATG	ATG	M	T1007M	Homozygous	100	5970.23	462	394	156	238	394	156	238	0.5	IonXpress_007	R_2015_08_29_01_28_25_user_SN2-47-Run4_NEB_28MR4RKL_2015_08_20
K1	mdr1	256	A	T	86	AAT	N	TAT	TAT	Y	N86Y	Homozygous	100	5988.76	798	396	138	258	396	138	258	0.5	IonXpress_007	R_2015_08_29_01_28_25_user_SN2-47-Run4_NEB_28MR4RKL_2015_08_20
K1	crt	399	G	T	74	ATG	M	ATT	ATT	I	M74I	Heterozygous	71.1	2352.8	283	284	213	71	202	134	68	0.6035	IonXpress_007	R_2015_08_29_01_28_25_user_SN2-47-Run4_NEB_28MR4RKL_2015_08_20
K1	crt	400	A	G	75	AAT	N	GAT	GAA	E	N75E	Heterozygous	70.6	2341.95	285	286	215	71	202	134	68	0.6058	IonXpress_007	R_2015_08_29_01_28_25_user_SN2-47-Run4_NEB_28MR4RKL_2015_08_20
K1	crt	402	T	A	75	AAT	N	AAA	GAA	E	N75E	Homozygous	100	3842.01	246	278	208	70	278	208	70	0.5	IonXpress_007	R_2015_08_29_01_28_25_user_SN2-47-Run4_NEB_28MR4RKL_2015_08_20
K1	crt	404	A	C	76	AAA	K	ACA	ACA	T	K76T	Heterozygous	79.6	3006.1	299	299	224	75	238	170	68	0.5443	IonXpress_007	R_2015_08_29_01_28_25_user_SN2-47-Run4_NEB_28MR4RKL_2015_08_20
K1	crt	1186	G	T	220	GCC	A	TCC	TCC	S	A220S	Homozygous	98.4	823.66	61	61	19	42	60	19	41	0.506	IonXpress_007	R_2015_08_29_01_28_25_user_SN2-47-Run4_NEB_28MR4RKL_2015_08_20
K1	crt	1615	C	G	271	CAA	Q	GAA	GAA	E	Q271E	Homozygous	100	1693.52	116	116	54	62	116	54	62	0.5	IonXpress_007	R_2015_08_29_01_28_25_user_SN2-47-Run4_NEB_28MR4RKL_2015_08_20
K1	crt	2141	A	G	326	AAC	N	AGC	AGC	S	N326S	Homozygous	100	201.88	17	17	10	7	17	10	7	0.5	IonXpress_007	R_2015_08_29_01_28_25_user_SN2-47-Run4_NEB_28MR4RKL_2015_08_20
K1	crt	2617	G	T	371	AGA	R	ATA	ATA	I	R371I	Homozygous	100	2680.9	179	179	166	13	179	166	13	0.5	IonXpress_007	R_2015_08_29_01_28_25_user_SN2-47-Run4_NEB_28MR4RKL_2015_08_20
K1	dhfr	175	T	C	59	TGT	C	CGT	CGT	R	C59R	Homozygous	98	5769.78	1619	398	168	230	390	164	226	0.5016	IonXpress_007	R_2015_08_29_01_28_25_user_SN2-47-Run4_NEB_28MR4RKL_2015_08_20
K1	dhfr	323	G	A	108	AGC	S	AAC	AAC	N	S108N	Homozygous	100	6071.83	1801	399	171	228	399	171	228	0.5	IonXpress_007	R_2015_08_29_01_28_25_user_SN2-47-Run4_NEB_28MR4RKL_2015_08_20
K1	dhps	1918	C	G	581	GCG	A	GGG	GGG	G	A581G	Homozygous	100	6076.39	882	398	232	166	398	232	166	0.5	IonXpress_007	R_2015_08_29_01_28_25_user_SN2-47-Run4_NEB_28MR4RKL_2015_08_20
V1S	mrp1	571	C	T	191	CAT	H	TAT	TAT	Y	H191Y	Homozygous	100	6019.92	802	397	205	192	397	205	192	0.5	IonXpress_008	R_2015_08_29_01_28_25_user_SN2-47-Run4_NEB_28MR4RKL_2015_08_20
V1S	mrp1	1309	T	G	437	TCA	S	GCA	GCA	A	S437A	Homozygous	100	6022.82	489	397	161	236	397	161	236	0.5	IonXpress_008	R_2015_08_29_01_28_25_user_SN2-47-Run4_NEB_28MR4RKL_2015_08_20
V1S	mrp1	2626	A	G	876	ATA	I	GTA	GTA	V	I876V	Homozygous	100	6007.18	1601	396	163	233	396	163	233	0.5	IonXpress_008	R_2015_08_29_01_28_25_user_SN2-47-Run4_NEB_28MR4RKL_2015_08_20
V1S	mrp1	4168	T	A	1390	TTT	F	ATT	ATT	I	F1390I	Homozygous	96.2	5597.96	548	398	227	171	383	216	167	0.5065	IonXpress_008	R_2015_08_29_01_28_25_user_SN2-47-Run4_NEB_28MR4RKL_2015_08_20
V1S	mdr1	256	A	T	86	AAT	N	TAT	TAT	Y	N86Y	Homozygous	100	5937.33	859	395	130	265	395	130	265	0.5	IonXpress_008	R_2015_08_29_01_28_25_user_SN2-47-Run4_NEB_28MR4RKL_2015_08_20
V1S	crt	399	G	T	74	ATG	M	ATT	ATT	I	M74I	Heterozygous	68.6	3134.56	421	398	320	78	273	198	75	0.6085	IonXpress_008	R_2015_08_29_01_28_25_user_SN2-47-Run4_NEB_28MR4RKL_2015_08_20
V1S	crt	400	A	G	75	AAT	N	GAT	GAA	E	N75E	Heterozygous	67.5	3069.56	421	400	320	80	270	193	77	0.6148	IonXpress_008	R_2015_08_29_01_28_25_user_SN2-47-Run4_NEB_28MR4RKL_2015_08_20
V1S	crt	402	T	A	75	AAT	N	AAA	GAA	E	N75E	Homozygous	100	5395.8	356	391	311	80	391	311	80	0.5	IonXpress_008	R_2015_08_29_01_28_25_user_SN2-47-Run4_NEB_28MR4RKL_2015_08_20
V1S	crt	404	A	C	76	AAA	K	ACA	ACA	T	K76T	Heterozygous	81	4138.91	429	400	319	81	324	248	76	0.5469	IonXpress_008	R_2015_08_29_01_28_25_user_SN2-47-Run4_NEB_28MR4RKL_2015_08_20
V1S	crt	1186	G	T	220	GCC	A	TCC	TCC	S	A220S	Homozygous	100	1480.88	103	103	20	83	103	20	83	0.5	IonXpress_008	R_2015_08_29_01_28_25_user_SN2-47-Run4_NEB_28MR4RKL_2015_08_20
V1S	crt	1615	C	G	271	CAA	Q	GAA	GAA	E	Q271E	Homozygous	100	3051.82	206	206	89	117	206	89	117	0.5	IonXpress_008	R_2015_08_29_01_28_25_user_SN2-47-Run4_NEB_28MR4RKL_2015_08_20
V1S	crt	2141	A	G	326	AAC	N	AGC	AGC	S	N326S	Homozygous	100	548.62	37	38	12	26	38	12	26	0.5	IonXpress_008	R_2015_08_29_01_28_25_user_SN2-47-Run4_NEB_28MR4RKL_2015_08_20
V1S	crt	2379	T	C	356	ATA	I	ACA	ACA	T	I356T	Homozygous	100	1386.11	92	92	39	53	92	39	53	0.5	IonXpress_008	R_2015_08_29_01_28_25_user_SN2-47-Run4_NEB_28MR4RKL_2015_08_20
V1S	crt	2617	G	T	371	AGA	R	ATA	ATA	I	R371I	Homozygous	100	3410.65	227	227	203	24	227	203	24	0.5	IonXpress_008	R_2015_08_29_01_28_25_user_SN2-47-Run4_NEB_28MR4RKL_2015_08_20
V1S	dhfr	152	A	T	51	AAT	N	ATT	ATT	I	N51I	Homozygous	95.7	5519.74	1888	399	201	198	382	201	181	0.5224	IonXpress_008	R_2015_08_29_01_28_25_user_SN2-47-Run4_NEB_28MR4RKL_2015_08_20
V1S	dhfr	175	T	C	59	TGT	C	CGT	CGT	R	C59R	Homozygous	100	6003.95	2051	397	185	212	397	185	212	0.5	IonXpress_008	R_2015_08_29_01_28_25_user_SN2-47-Run4_NEB_28MR4RKL_2015_08_20
V1S	dhfr	323	G	A	108	AGC	S	AAC	AAC	N	S108N	Homozygous	100	6037.66	2135	398	167	231	398	167	231	0.5	IonXpress_008	R_2015_08_29_01_28_25_user_SN2-47-Run4_NEB_28MR4RKL_2015_08_20
V1S	dhfr	490	A	T	164	ATA	I	TTA	TTA	L	I164L	Homozygous	100	6078.08	1227	400	133	267	400	133	267	0.5	IonXpress_008	R_2015_08_29_01_28_25_user_SN2-47-Run4_NEB_28MR4RKL_2015_08_20
V1S	dhps	1483	C	T	436	TCT	S	TTT	TTT	F	S436F	Homozygous	100	6053.2	1083	398	187	211	398	187	211	0.5	IonXpress_008	R_2015_08_29_01_28_25_user_SN2-47-Run4_NEB_28MR4RKL_2015_08_20
V1S	dhps	2013	G	A	613	GCC	A	ACC	ACC	T	A613T	Homozygous	100	5850.13	940	383	216	167	383	216	167	0.5	IonXpress_008	R_2015_08_29_01_28_25_user_SN2-47-Run4_NEB_28MR4RKL_2015_08_20
D10	dhps	1486	G	C	437	GGT	G	GCT	GCT	A	G437A	Homozygous	100	6069.59	1089	399	199	200	399	199	200	0.5	IonXpress_009	R_2015_08_29_01_28_25_user_SN2-47-Run4_NEB_28MR4RKL_2015_08_20
GB4	k13	566	A	C	189	AAA	K	ACA	ACA	T	K189T	Homozygous	93.5	5291.84	756	399	202	197	373	186	187	0.5076	IonXpress_010	R_2015_08_29_01_28_25_user_SN2-47-Run4_NEB_28MR4RKL_2015_08_20
GB4	mdr1	256	A	T	86	AAT	N	TAT	TAT	Y	N86Y	Homozygous	100	6019.52	885	398	125	273	398	125	273	0.5	IonXpress_010	R_2015_08_29_01_28_25_user_SN2-47-Run4_NEB_28MR4RKL_2015_08_20
GB4	mdr1	551	A	T	184	TAT	Y	TTT	TTT	F	Y184F	Homozygous	100	6091.79	941	399	193	206	399	193	206	0.5	IonXpress_010	R_2015_08_29_01_28_25_user_SN2-47-Run4_NEB_28MR4RKL_2015_08_20
GB4	mdr1	2157	C	T	719	GAC	D	GAT	GAT	D	D719D	Homozygous	100	6110.09	2075	400	198	202	400	198	202	0.5	IonXpress_010	R_2015_08_29_01_28_25_user_SN2-47-Run4_NEB_28MR4RKL_2015_08_20
GB4	crt	399	G	T	74	ATG	M	ATT	ATT	I	M74I	Heterozygous	66.9	2646.51	350	350	269	81	234	165	69	0.5814	IonXpress_010	R_2015_08_29_01_28_25_user_SN2-47-Run4_NEB_28MR4RKL_2015_08_20
GB4	crt	400	A	G	75	AAT	N	GAT	GAA	E	N75E	Heterozygous	66.4	2566.43	351	351	270	81	233	164	69	0.5837	IonXpress_010	R_2015_08_29_01_28_25_user_SN2-47-Run4_NEB_28MR4RKL_2015_08_20
GB4	crt	402	T	A	75	AAT	N	AAA	GAA	E	N75E	Homozygous	100	4756.17	308	347	267	80	347	267	80	0.5	IonXpress_010	R_2015_08_29_01_28_25_user_SN2-47-Run4_NEB_28MR4RKL_2015_08_20
GB4	crt	404	A	C	76	AAA	K	ACA	ACA	T	K76T	Heterozygous	75.6	3265.92	361	361	276	85	273	203	70	0.5282	IonXpress_010	R_2015_08_29_01_28_25_user_SN2-47-Run4_NEB_28MR4RKL_2015_08_20
GB4	crt	1186	G	T	220	GCC	A	TCC	TCC	S	A220S	Homozygous	100	1575.75	109	109	39	70	109	39	70	0.5	IonXpress_010	R_2015_08_29_01_28_25_user_SN2-47-Run4_NEB_28MR4RKL_2015_08_20
GB4	crt	1615	C	G	271	CAA	Q	GAA	GAA	E	Q271E	Homozygous	100	2848.5	188	188	81	107	188	81	107	0.5	IonXpress_010	R_2015_08_29_01_28_25_user_SN2-47-Run4_NEB_28MR4RKL_2015_08_20
GB4	crt	2617	G	T	371	AGA	R	ATA	ATA	I	R371I	Homozygous	100	2575.59	173	173	148	25	173	148	25	0.5	IonXpress_010	R_2015_08_29_01_28_25_user_SN2-47-Run4_NEB_28MR4RKL_2015_08_20
GB4	dhfr	429	T	C	143	ATT	I	ATC	ATC	I	I143I	Homozygous	100	5992.29	1198	395	121	274	395	121	274	0.5	IonXpress_010	R_2015_08_29_01_28_25_user_SN2-47-Run4_NEB_28MR4RKL_2015_08_20
GB4	dhps	602	G	A	142	AAG	K	AAA	AAA	K	K142K	Homozygous	100	2925.32	191	199	89	110	199	89	110	0.5	IonXpress_010	R_2015_08_29_01_28_25_user_SN2-47-Run4_NEB_28MR4RKL_2015_08_20
D6	k13	566	A	C	189	AAA	K	ACA	ACA	T	K189T	Homozygous	93.7	5319.9	452	398	206	192	373	189	184	0.5109	IonXpress_011	R_2015_08_29_01_28_25_user_SN2-47-Run4_NEB_28MR4RKL_2015_08_20
D6	dhps	1482	T	G	436	TCT	S	GCT	GCT	A	S436A	Homozygous	100	6106.23	682	400	218	182	400	218	182	0.5	IonXpress_011	R_2015_08_29_01_28_25_user_SN2-47-Run4_NEB_28MR4RKL_2015_08_20
D6	dhps	1486	G	C	437	GGT	G	GCT	GCT	A	G437A	Homozygous	100	6091.26	699	399	206	193	399	206	193	0.5	IonXpress_011	R_2015_08_29_01_28_25_user_SN2-47-Run4_NEB_28MR4RKL_2015_08_20
FCB	mrp1	109	C	T	37	CCG	P	TCG	TCG	S	P37S	Homozygous	100	6092.66	534	399	247	152	399	247	152	0.5	IonXpress_012	R_2015_08_29_01_28_25_user_SN2-47-Run4_NEB_28MR4RKL_2015_08_20
FCB	mrp1	571	C	T	191	CAT	H	TAT	TAT	Y	H191Y	Homozygous	100	6056.91	741	398	215	183	398	215	183	0.5	IonXpress_012	R_2015_08_29_01_28_25_user_SN2-47-Run4_NEB_28MR4RKL_2015_08_20
FCB	mrp1	604	A	G	202	AAA	K	GAA	GAA	E	K202E	Homozygous	100	5903.19	717	393	201	192	393	201	192	0.5	IonXpress_012	R_2015_08_29_01_28_25_user_SN2-47-Run4_NEB_28MR4RKL_2015_08_20
FCB	mrp1	1309	T	G	437	TCA	S	GCA	GCA	A	S437A	Homozygous	100	5765.32	382	382	163	219	382	163	219	0.5	IonXpress_012	R_2015_08_29_01_28_25_user_SN2-47-Run4_NEB_28MR4RKL_2015_08_20
FCB	mrp1	2626	A	G	876	ATA	I	GTA	GTA	V	I876V	Homozygous	100	6004.19	1908	397	155	242	397	155	242	0.5	IonXpress_012	R_2015_08_29_01_28_25_user_SN2-47-Run4_NEB_28MR4RKL_2015_08_20
FCB	mrp1	4168	T	A	1390	TTT	F	ATT	ATT	I	F1390I	Homozygous	96.7	5595.98	443	394	220	174	381	210	171	0.5073	IonXpress_012	R_2015_08_29_01_28_25_user_SN2-47-Run4_NEB_28MR4RKL_2015_08_20
FCB	mdr1	256	A	T	86	AAT	N	TAT	TAT	Y	N86Y	Homozygous	100	5955.31	933	395	142	253	395	142	253	0.5	IonXpress_012	R_2015_08_29_01_28_25_user_SN2-47-Run4_NEB_28MR4RKL_2015_08_20
FCB	mdr1	1957	A	G	653	AAT	N	GAT	GAT	D	N653D	Heterozygous	40	113.41	34	35	22	13	14	13	1	0.8842	IonXpress_012	R_2015_08_29_01_28_25_user_SN2-47-Run4_NEB_28MR4RKL_2015_08_20
FCB	crt	399	G	T	74	ATG	M	ATT	ATT	I	M74I	Heterozygous	69.2	3155.6	396	396	301	95	274	185	89	0.6038	IonXpress_012	R_2015_08_29_01_28_25_user_SN2-47-Run4_NEB_28MR4RKL_2015_08_20
FCB	crt	400	A	G	75	AAT	N	GAT	GAA	E	N75E	Heterozygous	68.9	3139.3	395	396	301	95	273	184	89	0.6051	IonXpress_012	R_2015_08_29_01_28_25_user_SN2-47-Run4_NEB_28MR4RKL_2015_08_20
FCB	crt	402	T	A	75	AAT	N	AAA	GAA	E	N75E	Homozygous	100	5526.7	357	369	275	94	369	275	94	0.5	IonXpress_012	R_2015_08_29_01_28_25_user_SN2-47-Run4_NEB_28MR4RKL_2015_08_20
FCB	crt	404	A	C	76	AAA	K	ACA	ACA	T	K76T	Heterozygous	78.4	3913.54	405	399	306	93	313	226	87	0.5588	IonXpress_012	R_2015_08_29_01_28_25_user_SN2-47-Run4_NEB_28MR4RKL_2015_08_20
FCB	crt	406	A	T	77	ATT	I	TTT	TTT	F	I77F	Heterozygous	17.3	304.35	499	398	269	129	69	67	2	0.9412	IonXpress_012	R_2015_08_29_01_28_25_user_SN2-47-Run4_NEB_28MR4RKL_2015_08_20
FCB	crt	1186	G	T	220	GCC	A	TCC	TCC	S	A220S	Homozygous	100	935.86	66	66	23	43	66	23	43	0.5	IonXpress_012	R_2015_08_29_01_28_25_user_SN2-47-Run4_NEB_28MR4RKL_2015_08_20
FCB	crt	1615	C	G	271	CAA	Q	GAA	GAA	E	Q271E	Homozygous	100	1575.75	109	109	38	71	109	38	71	0.5	IonXpress_012	R_2015_08_29_01_28_25_user_SN2-47-Run4_NEB_28MR4RKL_2015_08_20
FCB	crt	2141	A	G	326	AAC	N	AGC	AGC	S	N326S	Homozygous	100	296.92	23	23	13	10	23	13	10	0.5	IonXpress_012	R_2015_08_29_01_28_25_user_SN2-47-Run4_NEB_28MR4RKL_2015_08_20
FCB	crt	2617	G	T	371	AGA	R	ATA	ATA	I	R371I	Homozygous	100	2878.13	192	191	171	20	191	171	20	0.5	IonXpress_012	R_2015_08_29_01_28_25_user_SN2-47-Run4_NEB_28MR4RKL_2015_08_20
FCB	dhfr	47	C	T	16	GCA	A	GTA	GTA	V	A16V	Homozygous	100	6091.12	770	399	266	133	399	266	133	0.5	IonXpress_012	R_2015_08_29_01_28_25_user_SN2-47-Run4_NEB_28MR4RKL_2015_08_20
FCB	dhfr	323	G	C	108	AGC	S	ACC	ACC	T	S108T	Homozygous	100	6041.71	1742	397	175	222	397	175	222	0.5	IonXpress_012	R_2015_08_29_01_28_25_user_SN2-47-Run4_NEB_28MR4RKL_2015_08_20
FCB	dhps	602	G	A	142	AAG	K	AAA	AAA	K	K142K	Homozygous	100	3150.04	209	213	106	107	213	106	107	0.5	IonXpress_012	R_2015_08_29_01_28_25_user_SN2-47-Run4_NEB_28MR4RKL_2015_08_20
FCB	dhps	1486	G	C	437	GGT	G	GCT	GCT	A	G437A	Homozygous	100	6106.51	979	400	182	218	400	182	218	0.5	IonXpress_012	R_2015_08_29_01_28_25_user_SN2-47-Run4_NEB_28MR4RKL_2015_08_20
RKL58812	k13	566	A	C	189	AAA	K	ACA	ACA	T	K189T	Heterozygous	50.4	1907.9	612	397	211	186	200	104	96	0.5115	IonXpress_013	R_2015_08_29_01_28_25_user_SN2-47-Run4_NEB_28MR4RKL_2015_08_20
RKL58812	mrp1	571	C	T	191	CAT	H	TAT	TAT	Y	H191Y	Heterozygous	40.8	1233.85	367	368	168	200	150	69	81	0.5035	IonXpress_013	R_2015_08_29_01_28_25_user_SN2-47-Run4_NEB_28MR4RKL_2015_08_20
RKL58812	mrp1	974	A	G	325	AAT	N	AGT	AGT	S	N325S	Heterozygous	48.7	1241.82	275	277	166	111	135	83	52	0.5163	IonXpress_013	R_2015_08_29_01_28_25_user_SN2-47-Run4_NEB_28MR4RKL_2015_08_20
RKL58812	mrp1	1309	T	G	437	TCA	S	GCA	GCA	A	S437A	Heterozygous	48.3	909.48	209	209	73	136	101	38	63	0.5291	IonXpress_013	R_2015_08_29_01_28_25_user_SN2-47-Run4_NEB_28MR4RKL_2015_08_20
RKL58812	mdr1	101	A	G	34	AAA	K	AGA	AGA	R	K34R	Heterozygous	44.2	1561.71	1230	400	174	226	177	80	97	0.5172	IonXpress_013	R_2015_08_29_01_28_25_user_SN2-47-Run4_NEB_28MR4RKL_2015_08_20
RKL58812	mdr1	551	A	T	184	TAT	Y	TTT	TTT	F	Y184F	Homozygous	100	6067.98	786	399	186	213	399	186	213	0.5	IonXpress_013	R_2015_08_29_01_28_25_user_SN2-47-Run4_NEB_28MR4RKL_2015_08_20
RKL58812	crt	1186	G	T	220	GCC	A	TCC	TCC	S	A220S	Heterozygous	70.6	1361.13	170	170	56	114	120	39	81	0.505	IonXpress_013	R_2015_08_29_01_28_25_user_SN2-47-Run4_NEB_28MR4RKL_2015_08_20
RKL58812	dhfr	175	T	C	59	TGT	C	CGT	CGT	R	C59R	Heterozygous	51.5	1990.97	2031	400	189	211	206	99	107	0.5081	IonXpress_013	R_2015_08_29_01_28_25_user_SN2-47-Run4_NEB_28MR4RKL_2015_08_20
RKL58812	dhfr	323	G	A	108	AGC	S	AAC	AAC	N	S108N	Heterozygous	51.2	1974.83	2025	400	170	230	205	81	124	0.5308	IonXpress_013	R_2015_08_29_01_28_25_user_SN2-47-Run4_NEB_28MR4RKL_2015_08_20
RKL58812	dhps	602	G	A	142	AAG	K	AAA	AAA	K	K142K	Heterozygous	43.8	1170.56	314	315	140	175	138	62	76	0.5049	IonXpress_013	R_2015_08_29_01_28_25_user_SN2-47-Run4_NEB_28MR4RKL_2015_08_20
RKL58812	dhps	1486	G	C	437	GGT	G	GCT	GCT	A	G437A	Homozygous	100	6011.04	1130	397	193	204	397	193	204	0.5	IonXpress_013	R_2015_08_29_01_28_25_user_SN2-47-Run4_NEB_28MR4RKL_2015_08_20
RKL58925	mrp1	571	C	T	191	CAT	H	TAT	TAT	Y	H191Y	Homozygous	100	5292.78	353	353	154	199	353	154	199	0.5	IonXpress_014	R_2015_08_29_01_28_25_user_SN2-47-Run4_NEB_28MR4RKL_2015_08_20
RKL58925	mrp1	1309	T	G	437	TCA	S	GCA	GCA	A	S437A	Homozygous	100	3397.18	231	229	92	137	229	92	137	0.5	IonXpress_014	R_2015_08_29_01_28_25_user_SN2-47-Run4_NEB_28MR4RKL_2015_08_20
RKL58925	mrp1	1716	C	G	572	TTC	F	TTG	TTG	L	F572L	Heterozygous	50.9	237.29	52	53	21	32	27	11	16	0.5116	IonXpress_014	R_2015_08_29_01_28_25_user_SN2-47-Run4_NEB_28MR4RKL_2015_08_20
RKL58925	mrp1	2353	C	A	785	CAT	H	AAT	AAT	N	H785N	Homozygous	100	2473.77	167	167	73	94	167	73	94	0.5	IonXpress_014	R_2015_08_29_01_28_25_user_SN2-47-Run4_NEB_28MR4RKL_2015_08_20
RKL58925	mrp1	2626	A	G	876	ATA	I	GTA	GTA	V	I876V	Homozygous	100	6076.36	1037	398	159	239	398	159	239	0.5	IonXpress_014	R_2015_08_29_01_28_25_user_SN2-47-Run4_NEB_28MR4RKL_2015_08_20
RKL58925	mrp1	3020	C	T	1007	ACG	T	ATG	ATG	M	T1007M	Homozygous	100	5566.06	369	369	133	236	369	133	236	0.5	IonXpress_014	R_2015_08_29_01_28_25_user_SN2-47-Run4_NEB_28MR4RKL_2015_08_20
RKL58925	mdr1	256	A	T	86	AAT	N	TAT	TAT	Y	N86Y	Homozygous	100	6013.47	883	398	121	277	398	121	277	0.5	IonXpress_014	R_2015_08_29_01_28_25_user_SN2-47-Run4_NEB_28MR4RKL_2015_08_20
RKL58925	dhfr	175	T	C	59	TGT	C	CGT	CGT	R	C59R	Heterozygous	56.8	2311.94	2148	398	167	231	226	95	131	0.5008	IonXpress_014	R_2015_08_29_01_28_25_user_SN2-47-Run4_NEB_28MR4RKL_2015_08_20
RKL58925	dhfr	323	G	A	108	AGC	S	AAC	AAC	N	S108N	Heterozygous	53	2084.34	2167	400	176	224	212	97	115	0.5177	IonXpress_014	R_2015_08_29_01_28_25_user_SN2-47-Run4_NEB_28MR4RKL_2015_08_20
RKL58925	dhps	602	G	A	142	AAG	K	AAA	AAA	K	K142K	Heterozygous	75	834.21	93	92	27	65	69	21	48	0.513	IonXpress_014	R_2015_08_29_01_28_25_user_SN2-47-Run4_NEB_28MR4RKL_2015_08_20
RKL58925	dhps	1486	G	C	437	GGT	G	GCT	GCT	A	G437A	Homozygous	100	5371.17	358	358	182	176	358	182	176	0.5	IonXpress_014	R_2015_08_29_01_28_25_user_SN2-47-Run4_NEB_28MR4RKL_2015_08_20
RKL59175	mdr1	551	A	T	184	TAT	Y	TTT	TTT	F	Y184F	Heterozygous	84.5	4431.72	985	399	189	210	337	158	179	0.5049	IonXpress_015	R_2015_08_29_01_28_25_user_SN2-47-Run4_NEB_28MR4RKL_2015_08_20
RKL59175	crt	1403	A	G	241	GAC	D	GGC	GGC	G	D241G	Heterozygous	72.5	335.61	40	40	6	34	29	5	24	0.5414	IonXpress_015	R_2015_08_29_01_28_25_user_SN2-47-Run4_NEB_28MR4RKL_2015_08_20
RKL59175	dhfr	175	T	C	59	TGT	C	CGT	CGT	R	C59R	Heterozygous	87.7	4717.52	1745	398	175	223	349	151	198	0.5071	IonXpress_015	R_2015_08_29_01_28_25_user_SN2-47-Run4_NEB_28MR4RKL_2015_08_20
RKL59175	dhfr	323	G	A	108	AGC	S	AAC	AAC	N	S108N	Heterozygous	88.5	4803.45	1587	399	176	223	353	153	200	0.5078	IonXpress_015	R_2015_08_29_01_28_25_user_SN2-47-Run4_NEB_28MR4RKL_2015_08_20
RKL59175	dhps	602	G	A	142	AAG	K	AAA	AAA	K	K142K	Heterozygous	82.5	1200.34	115	120	55	65	99	47	52	0.5165	IonXpress_015	R_2015_08_29_01_28_25_user_SN2-47-Run4_NEB_28MR4RKL_2015_08_20
RKL59175	dhps	1486	G	C	437	GGT	G	GCT	GCT	A	G437A	Homozygous	93.5	5305.22	511	399	204	195	373	187	186	0.5099	IonXpress_015	R_2015_08_29_01_28_25_user_SN2-47-Run4_NEB_28MR4RKL_2015_08_20
RKL59290	mrp1	571	C	T	191	CAT	H	TAT	TAT	Y	H191Y	Homozygous	100	6075.98	512	398	191	207	398	191	207	0.5	IonXpress_016	R_2015_08_29_01_28_25_user_SN2-47-Run4_NEB_28MR4RKL_2015_08_20
RKL59290	mrp1	1309	T	G	437	TCA	S	GCA	GCA	A	S437A	Homozygous	100	4976.37	336	333	117	216	333	117	216	0.5	IonXpress_016	R_2015_08_29_01_28_25_user_SN2-47-Run4_NEB_28MR4RKL_2015_08_20
RKL59290	mrp1	2353	C	A	785	CAT	H	AAT	AAT	N	H785N	Homozygous	100	5077.75	335	335	169	166	335	169	166	0.5	IonXpress_016	R_2015_08_29_01_28_25_user_SN2-47-Run4_NEB_28MR4RKL_2015_08_20
RKL59290	mrp1	2626	A	G	876	ATA	I	GTA	GTA	V	I876V	Homozygous	100	6022.53	1435	397	163	234	397	163	234	0.5	IonXpress_016	R_2015_08_29_01_28_25_user_SN2-47-Run4_NEB_28MR4RKL_2015_08_20
RKL59290	mrp1	3020	C	T	1007	ACG	T	ATG	ATG	M	T1007M	Homozygous	100	6091.14	457	399	158	241	399	158	241	0.5	IonXpress_016	R_2015_08_29_01_28_25_user_SN2-47-Run4_NEB_28MR4RKL_2015_08_20
RKL59290	crt	399	G	T	74	ATG	M	ATT	ATT	I	M74I	Heterozygous	17.7	309.32	378	379	250	129	67	40	27	0.5667	IonXpress_016	R_2015_08_29_01_28_25_user_SN2-47-Run4_NEB_28MR4RKL_2015_08_20
RKL59290	crt	400	A	G	75	AAT	N	GAT	GAA	E	N75E	Heterozygous	17.5	301.52	377	378	251	127	66	40	26	0.5623	IonXpress_016	R_2015_08_29_01_28_25_user_SN2-47-Run4_NEB_28MR4RKL_2015_08_20
RKL59290	crt	402	T	A	75	AAT	N	AAA	GAA	E	N75E	Heterozygous	21.5	454.24	375	381	257	124	82	56	26	0.5096	IonXpress_016	R_2015_08_29_01_28_25_user_SN2-47-Run4_NEB_28MR4RKL_2015_08_20
RKL59290	crt	404	A	C	76	AAA	K	ACA	ACA	T	K76T	Heterozygous	19.5	394.31	419	400	267	133	78	52	26	0.5009	IonXpress_016	R_2015_08_29_01_28_25_user_SN2-47-Run4_NEB_28MR4RKL_2015_08_20
RKL59290	crt	467	A	T	97	CAC	H	CTC	CTC	L	H97L	Heterozygous	27.5	715.61	708	400	179	221	110	45	65	0.5391	IonXpress_016	R_2015_08_29_01_28_25_user_SN2-47-Run4_NEB_28MR4RKL_2015_08_20
RKL59290	crt	777	G	C	141	GTC	V	CTC	CTC	L	V141L	Heterozygous	31.3	887.72	442	399	240	159	125	79	46	0.5322	IonXpress_016	R_2015_08_29_01_28_25_user_SN2-47-Run4_NEB_28MR4RKL_2015_08_20
RKL59290	crt	1186	G	T	220	GCC	A	TCC	TCC	S	A220S	Heterozygous	28.1	277.9	147	146	38	108	41	14	27	0.5957	IonXpress_016	R_2015_08_29_01_28_25_user_SN2-47-Run4_NEB_28MR4RKL_2015_08_20
RKL59290	crt	1615	C	G	271	CAA	Q	GAA	GAA	E	Q271E	Heterozygous	24.8	305.89	203	206	88	118	51	19	32	0.5567	IonXpress_016	R_2015_08_29_01_28_25_user_SN2-47-Run4_NEB_28MR4RKL_2015_08_20
RKL59290	crt	2617	G	T	371	AGA	R	ATA	ATA	I	R371I	Heterozygous	29.9	415.5	201	201	163	38	60	50	10	0.5382	IonXpress_016	R_2015_08_29_01_28_25_user_SN2-47-Run4_NEB_28MR4RKL_2015_08_20
RKL59290	dhps	1486	G	C	437	GGT	G	GCT	GCT	A	G437A	Homozygous	100	6076.28	562	398	197	201	398	197	201	0.5	IonXpress_016	R_2015_08_29_01_28_25_user_SN2-47-Run4_NEB_28MR4RKL_2015_08_20
RKL59796	mdr1	2903	G	C	968	GGA	G	GCA	GCA	A	G968A	Homozygous	100	5976.98	609	394	170	224	394	170	224	0.5	IonXpress_017	R_2015_08_29_01_28_25_user_SN2-47-Run4_NEB_28MR4RKL_2015_08_20
RKL59796	crt	399	G	T	74	ATG	M	ATT	ATT	I	M74I	Heterozygous	72.7	3451.71	440	399	300	99	290	195	95	0.5962	IonXpress_017	R_2015_08_29_01_28_25_user_SN2-47-Run4_NEB_28MR4RKL_2015_08_20
RKL59796	crt	400	A	G	75	AAT	N	GAT	GAA	E	N75E	Heterozygous	72.5	3446.41	442	400	301	99	290	195	95	0.597	IonXpress_017	R_2015_08_29_01_28_25_user_SN2-47-Run4_NEB_28MR4RKL_2015_08_20
RKL59796	crt	402	T	A	75	AAT	N	AAA	GAA	E	N75E	Homozygous	100	5625.71	399	390	291	99	390	291	99	0.5	IonXpress_017	R_2015_08_29_01_28_25_user_SN2-47-Run4_NEB_28MR4RKL_2015_08_20
RKL59796	crt	404	A	C	76	AAA	K	ACA	ACA	T	K76T	Heterozygous	80	4053.72	452	400	301	99	320	227	93	0.5547	IonXpress_017	R_2015_08_29_01_28_25_user_SN2-47-Run4_NEB_28MR4RKL_2015_08_20
RKL59796	crt	1186	G	T	220	GCC	A	TCC	TCC	S	A220S	Homozygous	100	1895.4	127	128	39	89	128	39	89	0.5	IonXpress_017	R_2015_08_29_01_28_25_user_SN2-47-Run4_NEB_28MR4RKL_2015_08_20
RKL59796	crt	1615	C	G	271	CAA	Q	GAA	GAA	E	Q271E	Homozygous	100	3576.89	236	236	98	138	236	98	138	0.5	IonXpress_017	R_2015_08_29_01_28_25_user_SN2-47-Run4_NEB_28MR4RKL_2015_08_20
RKL59796	crt	2141	A	G	326	AAC	N	AGC	AGC	S	N326S	Homozygous	97.7	610.48	42	43	18	25	42	17	25	0.5143	IonXpress_017	R_2015_08_29_01_28_25_user_SN2-47-Run4_NEB_28MR4RKL_2015_08_20
RKL59796	crt	2379	T	C	356	ATA	I	ACA	ACA	T	I356T	Homozygous	100	1460.21	96	96	37	59	96	37	59	0.5	IonXpress_017	R_2015_08_29_01_28_25_user_SN2-47-Run4_NEB_28MR4RKL_2015_08_20
RKL59796	crt	2617	G	T	371	AGA	R	ATA	ATA	I	R371I	Homozygous	100	4510.69	298	297	266	31	297	266	31	0.5	IonXpress_017	R_2015_08_29_01_28_25_user_SN2-47-Run4_NEB_28MR4RKL_2015_08_20
RKL59796	dhfr	175	T	C	59	TGT	C	CGT	CGT	R	C59R	Homozygous	97.2	5716.87	2357	398	179	219	387	169	218	0.5132	IonXpress_017	R_2015_08_29_01_28_25_user_SN2-47-Run4_NEB_28MR4RKL_2015_08_20
RKL59796	dhfr	323	G	A	108	AGC	S	AAC	AAC	N	S108N	Homozygous	100	5988.58	2376	396	168	228	396	168	228	0.5	IonXpress_017	R_2015_08_29_01_28_25_user_SN2-47-Run4_NEB_28MR4RKL_2015_08_20
RKL59796	dhps	1486	G	C	437	GGT	G	GCT	GCT	A	G437A	Homozygous	100	5887.31	387	388	191	197	388	191	197	0.5	IonXpress_017	R_2015_08_29_01_28_25_user_SN2-47-Run4_NEB_28MR4RKL_2015_08_20
RKL9610	mdr1	551	A	T	184	TAT	Y	TTT	TTT	F	Y184F	Homozygous	100	6106.51	894	400	166	234	400	166	234	0.5	IonXpress_018	R_2015_08_29_01_28_25_user_SN2-47-Run4_NEB_28MR4RKL_2015_08_20
RKL9610	dhfr	175	T	C	59	TGT	C	CGT	CGT	R	C59R	Homozygous	100	5857.1	2008	392	172	220	392	172	220	0.5	IonXpress_018	R_2015_08_29_01_28_25_user_SN2-47-Run4_NEB_28MR4RKL_2015_08_20
RKL9610	dhfr	323	G	A	108	AGC	S	AAC	AAC	N	S108N	Homozygous	100	6090.94	1918	399	154	245	399	154	245	0.5	IonXpress_018	R_2015_08_29_01_28_25_user_SN2-47-Run4_NEB_28MR4RKL_2015_08_20
RKL9610	dhps	1486	G	C	437	GGT	G	GCT	GCT	A	G437A	Homozygous	100	5266.49	353	353	144	209	353	144	209	0.5	IonXpress_018	R_2015_08_29_01_28_25_user_SN2-47-Run4_NEB_28MR4RKL_2015_08_20
RKL60308	mrp1	571	C	T	191	CAT	H	TAT	TAT	Y	H191Y	Homozygous	100	6091.4	412	399	203	196	399	203	196	0.5	IonXpress_019	R_2015_08_29_01_28_25_user_SN2-47-Run4_NEB_28MR4RKL_2015_08_20
RKL60308	mrp1	1309	T	G	437	TCA	S	GCA	GCA	A	S437A	Homozygous	100	3685.66	248	246	96	150	246	96	150	0.5	IonXpress_019	R_2015_08_29_01_28_25_user_SN2-47-Run4_NEB_28MR4RKL_2015_08_20
RKL60308	mrp1	2353	C	A	785	CAT	H	AAT	AAT	N	H785N	Homozygous	100	3112.81	210	210	113	97	210	113	97	0.5	IonXpress_019	R_2015_08_29_01_28_25_user_SN2-47-Run4_NEB_28MR4RKL_2015_08_20
RKL60308	mrp1	2626	A	G	876	ATA	I	GTA	GTA	V	I876V	Homozygous	100	6091.13	879	399	165	234	399	165	234	0.5	IonXpress_019	R_2015_08_29_01_28_25_user_SN2-47-Run4_NEB_28MR4RKL_2015_08_20
RKL60308	mrp1	3020	C	T	1007	ACG	T	ATG	ATG	M	T1007M	Homozygous	100	6090.78	399	399	144	255	399	144	255	0.5	IonXpress_019	R_2015_08_29_01_28_25_user_SN2-47-Run4_NEB_28MR4RKL_2015_08_20
RKL60308	mdr1	256	A	T	86	AAT	N	TAT	TAT	Y	N86Y	Homozygous	100	6024.82	826	397	119	278	397	119	278	0.5	IonXpress_019	R_2015_08_29_01_28_25_user_SN2-47-Run4_NEB_28MR4RKL_2015_08_20
RKL60308	dhps	1486	G	C	437	GGT	G	GCT	GCT	A	G437A	Homozygous	100	6038.08	413	398	160	238	398	160	238	0.5	IonXpress_019	R_2015_08_29_01_28_25_user_SN2-47-Run4_NEB_28MR4RKL_2015_08_20
RKL60303	k13	355	T	C	119	TTG	L	CTG	CTG	L	L119L	Homozygous	97.1	1377.28	102	102	2	100	99	2	97	0.5076	IonXpress_020	R_2015_08_29_01_28_25_user_SN2-47-Run4_NEB_28MR4RKL_2015_08_20
RKL60303	mrp1	571	C	T	191	CAT	H	TAT	TAT	Y	H191Y	Homozygous	100	5952.05	392	392	162	230	392	162	230	0.5	IonXpress_020	R_2015_08_29_01_28_25_user_SN2-47-Run4_NEB_28MR4RKL_2015_08_20
RKL60303	mrp1	1309	T	G	437	TCA	S	GCA	GCA	A	S437A	Homozygous	100	3551.53	237	236	97	139	236	97	139	0.5	IonXpress_020	R_2015_08_29_01_28_25_user_SN2-47-Run4_NEB_28MR4RKL_2015_08_20
RKL60303	mrp1	2353	C	A	785	CAT	H	AAT	AAT	N	H785N	Homozygous	100	3621.96	240	240	133	107	240	133	107	0.5	IonXpress_020	R_2015_08_29_01_28_25_user_SN2-47-Run4_NEB_28MR4RKL_2015_08_20
RKL60303	mrp1	2626	A	G	876	ATA	I	GTA	GTA	V	I876V	Homozygous	100	5989.02	793	396	173	223	396	173	223	0.5	IonXpress_020	R_2015_08_29_01_28_25_user_SN2-47-Run4_NEB_28MR4RKL_2015_08_20
RKL60303	mrp1	3020	C	T	1007	ACG	T	ATG	ATG	M	T1007M	Homozygous	100	3998.74	269	268	95	173	268	95	173	0.5	IonXpress_020	R_2015_08_29_01_28_25_user_SN2-47-Run4_NEB_28MR4RKL_2015_08_20
RKL60303	mdr1	256	A	T	86	AAT	N	TAT	TAT	Y	N86Y	Homozygous	100	6003.65	986	397	146	251	397	146	251	0.5	IonXpress_020	R_2015_08_29_01_28_25_user_SN2-47-Run4_NEB_28MR4RKL_2015_08_20
RKL60303	crt	399	G	T	74	ATG	M	ATT	ATT	I	M74I	Heterozygous	71	3331.02	468	400	317	83	284	203	81	0.6038	IonXpress_020	R_2015_08_29_01_28_25_user_SN2-47-Run4_NEB_28MR4RKL_2015_08_20
RKL60303	crt	400	A	G	75	AAT	N	GAT	GAA	E	N75E	Heterozygous	71.9	3394.88	467	399	317	82	287	206	81	0.6032	IonXpress_020	R_2015_08_29_01_28_25_user_SN2-47-Run4_NEB_28MR4RKL_2015_08_20
RKL60303	crt	402	T	A	75	AAT	N	AAA	GAA	E	N75E	Homozygous	100	5491.63	412	376	296	80	376	296	80	0.5	IonXpress_020	R_2015_08_29_01_28_25_user_SN2-47-Run4_NEB_28MR4RKL_2015_08_20
RKL60303	crt	404	A	C	76	AAA	K	ACA	ACA	T	K76T	Heterozygous	81.8	4203.72	475	400	319	81	327	250	77	0.5481	IonXpress_020	R_2015_08_29_01_28_25_user_SN2-47-Run4_NEB_28MR4RKL_2015_08_20
RKL60303	crt	1186	G	T	220	GCC	A	TCC	TCC	S	A220S	Homozygous	100	1822.28	123	123	34	89	123	34	89	0.5	IonXpress_020	R_2015_08_29_01_28_25_user_SN2-47-Run4_NEB_28MR4RKL_2015_08_20
RKL60303	crt	1615	C	G	271	CAA	Q	GAA	GAA	E	Q271E	Homozygous	100	3446.01	229	229	89	140	229	89	140	0.5	IonXpress_020	R_2015_08_29_01_28_25_user_SN2-47-Run4_NEB_28MR4RKL_2015_08_20
RKL60303	crt	2141	A	G	326	AAC	N	AGC	AGC	S	N326S	Homozygous	100	1054.24	73	73	28	45	73	28	45	0.5	IonXpress_020	R_2015_08_29_01_28_25_user_SN2-47-Run4_NEB_28MR4RKL_2015_08_20
RKL60303	crt	2379	T	C	356	ATA	I	ACA	ACA	T	I356T	Homozygous	100	1809.45	123	123	47	76	123	47	76	0.5	IonXpress_020	R_2015_08_29_01_28_25_user_SN2-47-Run4_NEB_28MR4RKL_2015_08_20
RKL60303	crt	2617	G	T	371	AGA	R	ATA	ATA	I	R371I	Homozygous	100	3817.38	250	250	221	29	250	221	29	0.5	IonXpress_020	R_2015_08_29_01_28_25_user_SN2-47-Run4_NEB_28MR4RKL_2015_08_20
RKL60303	dhps	602	G	A	142	AAG	K	AAA	AAA	K	K142K	Homozygous	100	4202.84	277	279	148	131	279	148	131	0.5	IonXpress_020	R_2015_08_29_01_28_25_user_SN2-47-Run4_NEB_28MR4RKL_2015_08_20
RKL60303	dhps	948	G	A	258	GAT	D	AAT	AAT	N	D258N	Homozygous	100	1403.92	93	93	24	69	93	24	69	0.5	IonXpress_020	R_2015_08_29_01_28_25_user_SN2-47-Run4_NEB_28MR4RKL_2015_08_20
RKL60303	dhps	1486	G	C	437	GGT	G	GCT	GCT	A	G437A	Homozygous	100	6106.51	1214	400	203	197	400	203	197	0.5	IonXpress_020	R_2015_08_29_01_28_25_user_SN2-47-Run4_NEB_28MR4RKL_2015_08_20
RKL60355	mrp1	571	C	T	191	CAT	H	TAT	TAT	Y	H191Y	Heterozygous	17	308.17	739	399	170	229	68	24	44	0.5764	IonXpress_021	R_2015_08_29_01_28_25_user_SN2-47-Run4_NEB_28MR4RKL_2015_08_20
RKL60355	mrp1	1309	T	G	437	TCA	S	GCA	GCA	A	S437A	Heterozygous	16.8	294.97	388	392	133	259	66	29	37	0.6041	IonXpress_021	R_2015_08_29_01_28_25_user_SN2-47-Run4_NEB_28MR4RKL_2015_08_20
RKL60355	mrp1	2626	A	G	876	ATA	I	GTA	GTA	V	I876V	Heterozygous	21.1	450.66	1236	399	184	215	84	39	45	0.5031	IonXpress_021	R_2015_08_29_01_28_25_user_SN2-47-Run4_NEB_28MR4RKL_2015_08_20
RKL60355	mdr1	551	A	T	184	TAT	Y	TTT	TTT	F	Y184F	Heterozygous	89.2	4890.66	1065	400	198	202	357	175	182	0.5048	IonXpress_021	R_2015_08_29_01_28_25_user_SN2-47-Run4_NEB_28MR4RKL_2015_08_20
RKL60355	mdr1	2922	A	T	974	TCA	S	TCT	TCT	S	S974S	Heterozygous	89.8	4939.11	908	400	165	235	359	152	207	0.5112	IonXpress_021	R_2015_08_29_01_28_25_user_SN2-47-Run4_NEB_28MR4RKL_2015_08_20
RKL60355	crt	399	G	T	74	ATG	M	ATT	ATT	I	M74I	Heterozygous	58	2406.87	404	400	287	113	232	148	84	0.5904	IonXpress_021	R_2015_08_29_01_28_25_user_SN2-47-Run4_NEB_28MR4RKL_2015_08_20
RKL60355	crt	400	A	G	75	AAT	N	GAT	GAA	E	N75E	Heterozygous	57.8	2390.91	404	400	287	113	231	147	84	0.592	IonXpress_021	R_2015_08_29_01_28_25_user_SN2-47-Run4_NEB_28MR4RKL_2015_08_20
RKL60355	crt	402	T	A	75	AAT	N	AAA	GAA	E	N75E	Heterozygous	79.4	3651.34	372	379	269	110	301	215	86	0.5055	IonXpress_021	R_2015_08_29_01_28_25_user_SN2-47-Run4_NEB_28MR4RKL_2015_08_20
RKL60355	crt	404	A	C	76	AAA	K	ACA	ACA	T	K76T	Heterozygous	63.8	2800	421	400	286	114	255	172	83	0.5476	IonXpress_021	R_2015_08_29_01_28_25_user_SN2-47-Run4_NEB_28MR4RKL_2015_08_20
RKL60355	crt	1186	G	T	220	GCC	A	TCC	TCC	S	A220S	Heterozygous	80.2	977.87	96	96	32	64	77	27	50	0.5192	IonXpress_021	R_2015_08_29_01_28_25_user_SN2-47-Run4_NEB_28MR4RKL_2015_08_20
RKL60355	crt	1615	C	G	271	CAA	Q	GAA	GAA	E	Q271E	Heterozygous	77.9	1891.21	195	195	82	113	152	65	87	0.5073	IonXpress_021	R_2015_08_29_01_28_25_user_SN2-47-Run4_NEB_28MR4RKL_2015_08_20
RKL60355	crt	2141	A	G	326	AAC	N	AGC	AGC	S	N326S	Heterozygous	80.9	487.65	47	47	21	26	38	19	19	0.5532	IonXpress_021	R_2015_08_29_01_28_25_user_SN2-47-Run4_NEB_28MR4RKL_2015_08_20
RKL60355	crt	2379	T	C	356	ATA	I	ACA	ACA	T	I356T	Heterozygous	82.3	809.9	79	79	29	50	65	25	40	0.5187	IonXpress_021	R_2015_08_29_01_28_25_user_SN2-47-Run4_NEB_28MR4RKL_2015_08_20
RKL60355	crt	2617	G	T	371	AGA	R	ATA	ATA	I	R371I	Heterozygous	85.4	2686.22	239	239	206	33	204	177	27	0.5122	IonXpress_021	R_2015_08_29_01_28_25_user_SN2-47-Run4_NEB_28MR4RKL_2015_08_20
RKL60355	dhfr	175	T	C	59	TGT	C	CGT	CGT	R	C59R	Heterozygous	80.4	4063.39	1913	398	183	215	320	144	176	0.5099	IonXpress_021	R_2015_08_29_01_28_25_user_SN2-47-Run4_NEB_28MR4RKL_2015_08_20
RKL60355	dhfr	323	G	A	108	AGC	S	AAC	AAC	N	S108N	Heterozygous	78.2	3907.13	1935	400	166	234	313	130	183	0.5003	IonXpress_021	R_2015_08_29_01_28_25_user_SN2-47-Run4_NEB_28MR4RKL_2015_08_20
RKL60355	dhfr	917	C	T	306	TCT	S	TTT	TTT	F	S306F	Heterozygous	18.3	347.83	1000	398	123	275	73	20	53	0.5424	IonXpress_021	R_2015_08_29_01_28_25_user_SN2-47-Run4_NEB_28MR4RKL_2015_08_20
RKL60355	dhps	602	G	A	142	AAG	K	AAA	AAA	K	K142K	Homozygous	100	3710.4	240	247	105	142	247	105	142	0.5	IonXpress_021	R_2015_08_29_01_28_25_user_SN2-47-Run4_NEB_28MR4RKL_2015_08_20
RKL60355	dhps	1486	G	C	437	GGT	G	GCT	GCT	A	G437A	Homozygous	100	5922.4	1204	394	205	189	394	205	189	0.5	IonXpress_021	R_2015_08_29_01_28_25_user_SN2-47-Run4_NEB_28MR4RKL_2015_08_20
RKL10868	dhps	1486	G	C	437	GGT	G	GCT	GCT	A	G437A	Homozygous	100	6076.02	1096	398	220	178	398	220	178	0.5	IonXpress_022	R_2015_08_29_01_28_25_user_SN2-47-Run4_NEB_28MR4RKL_2015_08_20
RKL61495	k13	566	A	C	189	AAA	K	ACA	ACA	T	K189T	Homozygous	96.5	5604.9	451	398	205	193	384	198	186	0.5006	IonXpress_023	R_2015_08_29_01_28_25_user_SN2-47-Run4_NEB_28MR4RKL_2015_08_20
RKL61495	mrp1	571	C	T	191	CAT	H	TAT	TAT	Y	H191Y	Homozygous	100	5290.19	348	348	145	203	348	145	203	0.5	IonXpress_023	R_2015_08_29_01_28_25_user_SN2-47-Run4_NEB_28MR4RKL_2015_08_20
RKL61495	mrp1	968	G	A	323	TGT	C	TAT	TAT	Y	C323Y	Homozygous	100	3081.23	208	208	114	94	208	114	94	0.5	IonXpress_023	R_2015_08_29_01_28_25_user_SN2-47-Run4_NEB_28MR4RKL_2015_08_20
RKL61495	mrp1	1309	T	G	437	TCA	S	GCA	GCA	A	S437A	Homozygous	100	2883.85	193	192	71	121	192	71	121	0.5	IonXpress_023	R_2015_08_29_01_28_25_user_SN2-47-Run4_NEB_28MR4RKL_2015_08_20
RKL61495	mrp1	2353	C	A	785	CAT	H	AAT	AAT	N	H785N	Homozygous	100	2723.24	183	182	84	98	182	84	98	0.5	IonXpress_023	R_2015_08_29_01_28_25_user_SN2-47-Run4_NEB_28MR4RKL_2015_08_20
RKL61495	mrp1	2626	A	G	876	ATA	I	GTA	GTA	V	I876V	Homozygous	100	6008.29	620	396	177	219	396	177	219	0.5	IonXpress_023	R_2015_08_29_01_28_25_user_SN2-47-Run4_NEB_28MR4RKL_2015_08_20
RKL61495	mrp1	3020	C	T	1007	ACG	T	ATG	ATG	M	T1007M	Homozygous	100	3285.19	220	220	95	125	220	95	125	0.5	IonXpress_023	R_2015_08_29_01_28_25_user_SN2-47-Run4_NEB_28MR4RKL_2015_08_20
RKL61495	mdr1	551	A	T	184	TAT	Y	TTT	TTT	F	Y184F	Homozygous	100	5870.44	388	388	161	227	388	161	227	0.5	IonXpress_023	R_2015_08_29_01_28_25_user_SN2-47-Run4_NEB_28MR4RKL_2015_08_20
RKL61495	dhfr	175	T	C	59	TGT	C	CGT	CGT	R	C59R	Homozygous	100	5917.81	1244	392	162	230	392	162	230	0.5	IonXpress_023	R_2015_08_29_01_28_25_user_SN2-47-Run4_NEB_28MR4RKL_2015_08_20
RKL61495	dhfr	323	G	A	108	AGC	S	AAC	AAC	N	S108N	Homozygous	100	6091.24	1238	399	165	234	399	165	234	0.5	IonXpress_023	R_2015_08_29_01_28_25_user_SN2-47-Run4_NEB_28MR4RKL_2015_08_20
RKL61495	dhps	1486	G	C	437	GGT	G	GCT	GCT	A	G437A	Homozygous	100	6012.13	753	395	192	203	395	192	203	0.5	IonXpress_023	R_2015_08_29_01_28_25_user_SN2-47-Run4_NEB_28MR4RKL_2015_08_20
RKL10551	mrp1	571	C	T	191	CAT	H	TAT	TAT	Y	H191Y	Homozygous	100	4474.9	296	295	131	164	295	131	164	0.5	IonXpress_024	R_2015_08_29_01_28_25_user_SN2-47-Run4_NEB_28MR4RKL_2015_08_20
RKL10551	mrp1	1309	T	G	437	TCA	S	GCA	GCA	A	S437A	Homozygous	100	2615.3	177	176	66	110	176	66	110	0.5	IonXpress_024	R_2015_08_29_01_28_25_user_SN2-47-Run4_NEB_28MR4RKL_2015_08_20
RKL10551	mrp1	2626	A	G	876	ATA	I	GTA	GTA	V	I876V	Homozygous	100	6057.07	558	398	168	230	398	168	230	0.5	IonXpress_024	R_2015_08_29_01_28_25_user_SN2-47-Run4_NEB_28MR4RKL_2015_08_20
RKL10551	mdr1	1960	A	G	654	AAT	N	GAT	GAT	D	N654D	Heterozygous	82.8	285.33	29	29	24	5	24	22	2	0.696	IonXpress_024	R_2015_08_29_01_28_25_user_SN2-47-Run4_NEB_28MR4RKL_2015_08_20
RKL10551	mdr1	1963	A	G	655	AAT	N	GAT	GAT	D	N655D	Homozygous	91.8	706.66	60	61	55	6	56	53	3	0.6583	IonXpress_024	R_2015_08_29_01_28_25_user_SN2-47-Run4_NEB_28MR4RKL_2015_08_20
RKL10551	crt	399	G	T	74	ATG	M	ATT	ATT	I	M74I	Heterozygous	66.9	2377.94	321	320	249	71	214	147	67	0.6151	IonXpress_024	R_2015_08_29_01_28_25_user_SN2-47-Run4_NEB_28MR4RKL_2015_08_20
RKL10551	crt	400	A	G	75	AAT	N	GAT	GAA	E	N75E	Heterozygous	67	2391.39	321	321	249	72	215	148	67	0.6102	IonXpress_024	R_2015_08_29_01_28_25_user_SN2-47-Run4_NEB_28MR4RKL_2015_08_20
RKL10551	crt	402	T	A	75	AAT	N	AAA	GAA	E	N75E	Homozygous	100	4326.67	275	318	247	71	318	247	71	0.5	IonXpress_024	R_2015_08_29_01_28_25_user_SN2-47-Run4_NEB_28MR4RKL_2015_08_20
RKL10551	crt	404	A	C	76	AAA	K	ACA	ACA	T	K76T	Heterozygous	78.4	3186.16	329	329	254	75	258	191	67	0.543	IonXpress_024	R_2015_08_29_01_28_25_user_SN2-47-Run4_NEB_28MR4RKL_2015_08_20
RKL10551	crt	406	A	T	77	ATT	I	TTT	TTT	F	I77F	Heterozygous	14.9	223.33	412	396	252	144	59	56	3	0.9141	IonXpress_024	R_2015_08_29_01_28_25_user_SN2-47-Run4_NEB_28MR4RKL_2015_08_20
RKL10551	crt	1186	G	T	220	GCC	A	TCC	TCC	S	A220S	Homozygous	100	1088.48	75	75	18	57	75	18	57	0.5	IonXpress_024	R_2015_08_29_01_28_25_user_SN2-47-Run4_NEB_28MR4RKL_2015_08_20
RKL10551	crt	1615	C	G	271	CAA	Q	GAA	GAA	E	Q271E	Homozygous	100	2870.47	191	190	78	112	190	78	112	0.5	IonXpress_024	R_2015_08_29_01_28_25_user_SN2-47-Run4_NEB_28MR4RKL_2015_08_20
RKL10551	crt	2141	A	G	326	AAC	N	AGC	AGC	S	N326S	Homozygous	100	482.12	34	34	9	25	34	9	25	0.5	IonXpress_024	R_2015_08_29_01_28_25_user_SN2-47-Run4_NEB_28MR4RKL_2015_08_20
RKL10551	crt	2379	T	C	356	ATA	I	ACA	ACA	T	I356T	Homozygous	100	1157.61	79	79	29	50	79	29	50	0.5	IonXpress_024	R_2015_08_29_01_28_25_user_SN2-47-Run4_NEB_28MR4RKL_2015_08_20
RKL10551	crt	2617	G	T	371	AGA	R	ATA	ATA	I	R371I	Homozygous	100	2965.25	195	195	175	20	195	175	20	0.5	IonXpress_024	R_2015_08_29_01_28_25_user_SN2-47-Run4_NEB_28MR4RKL_2015_08_20
RKL10551	dhfr	175	T	C	59	TGT	C	CGT	CGT	R	C59R	Homozygous	100	5924.95	1645	393	168	225	393	168	225	0.5	IonXpress_024	R_2015_08_29_01_28_25_user_SN2-47-Run4_NEB_28MR4RKL_2015_08_20
RKL10551	dhfr	323	G	A	108	AGC	S	AAC	AAC	N	S108N	Homozygous	100	6041.49	1677	399	184	215	399	184	215	0.5	IonXpress_024	R_2015_08_29_01_28_25_user_SN2-47-Run4_NEB_28MR4RKL_2015_08_20
RKL10551	dhps	1486	G	C	437	GGT	G	GCT	GCT	A	G437A	Homozygous	100	5989.71	1052	396	196	200	396	196	200	0.5	IonXpress_024	R_2015_08_29_01_28_25_user_SN2-47-Run4_NEB_28MR4RKL_2015_08_20
RKL64249	mrp1	571	C	T	191	CAT	H	TAT	TAT	Y	H191Y	Homozygous	100	6057.34	706	397	171	226	397	171	226	0.5	IonXpress_025	R_2015_08_29_01_28_25_user_SN2-47-Run4_NEB_28MR4RKL_2015_08_20
RKL64249	mrp1	1309	T	G	437	TCA	S	GCA	GCA	A	S437A	Homozygous	100	5984.32	396	395	138	257	395	138	257	0.5	IonXpress_025	R_2015_08_29_01_28_25_user_SN2-47-Run4_NEB_28MR4RKL_2015_08_20
RKL64249	mrp1	2353	C	A	785	CAT	H	AAT	AAT	N	H785N	Homozygous	100	6004.2	395	395	201	194	395	201	194	0.5	IonXpress_025	R_2015_08_29_01_28_25_user_SN2-47-Run4_NEB_28MR4RKL_2015_08_20
RKL64249	mrp1	2626	A	G	876	ATA	I	GTA	GTA	V	I876V	Homozygous	100	6041.88	1477	397	175	222	397	175	222	0.5	IonXpress_025	R_2015_08_29_01_28_25_user_SN2-47-Run4_NEB_28MR4RKL_2015_08_20
RKL64249	mrp1	3020	C	T	1007	ACG	T	ATG	ATG	M	T1007M	Homozygous	100	6080.81	466	399	162	237	399	162	237	0.5	IonXpress_025	R_2015_08_29_01_28_25_user_SN2-47-Run4_NEB_28MR4RKL_2015_08_20
RKL64249	dhps	602	G	A	142	AAG	K	AAA	AAA	K	K142K	Heterozygous	76.8	1672.23	179	181	92	89	139	72	67	0.5097	IonXpress_025	R_2015_08_29_01_28_25_user_SN2-47-Run4_NEB_28MR4RKL_2015_08_20
RKL64249	dhps	1486	G	C	437	GGT	G	GCT	GCT	A	G437A	Homozygous	100	6040.73	876	397	196	201	397	196	201	0.5	IonXpress_025	R_2015_08_29_01_28_25_user_SN2-47-Run4_NEB_28MR4RKL_2015_08_20
RKL50072	mdr1	551	A	T	184	TAT	Y	TTT	TTT	F	Y184F	Homozygous	100	6023.07	928	398	182	216	398	182	216	0.5	IonXpress_026	R_2015_08_29_01_28_25_user_SN2-47-Run4_NEB_28MR4RKL_2015_08_20
RKL50072	dhfr	175	T	C	59	TGT	C	CGT	CGT	R	C59R	Homozygous	100	6006.43	1991	395	194	201	395	194	201	0.5	IonXpress_026	R_2015_08_29_01_28_25_user_SN2-47-Run4_NEB_28MR4RKL_2015_08_20
RKL50072	dhfr	323	G	A	108	AGC	S	AAC	AAC	N	S108N	Homozygous	100	6056.91	1985	398	183	215	398	183	215	0.5	IonXpress_026	R_2015_08_29_01_28_25_user_SN2-47-Run4_NEB_28MR4RKL_2015_08_20
RKL50072	dhps	1486	G	C	437	GGT	G	GCT	GCT	A	G437A	Homozygous	100	6091.26	1046	399	187	212	399	187	212	0.5	IonXpress_026	R_2015_08_29_01_28_25_user_SN2-47-Run4_NEB_28MR4RKL_2015_08_20
RKL12330	mrp1	571	C	T	191	CAT	H	TAT	TAT	Y	H191Y	Homozygous	100	6056.82	767	398	181	217	398	181	217	0.5	IonXpress_027	R_2015_08_29_01_28_25_user_SN2-47-Run4_NEB_28MR4RKL_2015_08_20
RKL12330	mrp1	1309	T	G	437	TCA	S	GCA	GCA	A	S437A	Homozygous	100	6035.99	450	398	165	233	398	165	233	0.5	IonXpress_027	R_2015_08_29_01_28_25_user_SN2-47-Run4_NEB_28MR4RKL_2015_08_20
RKL12330	mrp1	2353	C	A	785	CAT	H	AAT	AAT	N	H785N	Homozygous	100	6107.34	462	400	220	180	400	220	180	0.5	IonXpress_027	R_2015_08_29_01_28_25_user_SN2-47-Run4_NEB_28MR4RKL_2015_08_20
RKL12330	mrp1	2626	A	G	876	ATA	I	GTA	GTA	V	I876V	Homozygous	100	6072.16	1580	399	186	213	399	186	213	0.5	IonXpress_027	R_2015_08_29_01_28_25_user_SN2-47-Run4_NEB_28MR4RKL_2015_08_20
RKL12330	mrp1	3020	C	T	1007	ACG	T	ATG	ATG	M	T1007M	Homozygous	100	6070.3	545	399	138	261	399	138	261	0.5	IonXpress_027	R_2015_08_29_01_28_25_user_SN2-47-Run4_NEB_28MR4RKL_2015_08_20
RKL12330	mdr1	546	T	G	182	GGT	G	GGG	GGG	G	G182G	Heterozygous	61	2608.2	978	400	190	210	244	115	129	0.5037	IonXpress_027	R_2015_08_29_01_28_25_user_SN2-47-Run4_NEB_28MR4RKL_2015_08_20
RKL12330	mdr1	551	A	T	184	TAT	Y	TTT	TTT	F	Y184F	Heterozygous	60.3	2548.65	1016	398	195	203	240	118	122	0.5017	IonXpress_027	R_2015_08_29_01_28_25_user_SN2-47-Run4_NEB_28MR4RKL_2015_08_20
RKL12330	mdr1	2520	T	C	840	GCT	A	GCC	GCC	A	A840A	Heterozygous	35.3	1082.17	768	399	223	176	141	85	56	0.545	IonXpress_027	R_2015_08_29_01_28_25_user_SN2-47-Run4_NEB_28MR4RKL_2015_08_20
RKL12330	mdr1	3207	T	G	1069	ACT	T	ACG	ACG	T	T1069T	Homozygous	97.7	5795.61	1078	399	184	215	390	177	213	0.5074	IonXpress_027	R_2015_08_29_01_28_25_user_SN2-47-Run4_NEB_28MR4RKL_2015_08_20
RKL12330	crt	399	G	T	74	ATG	M	ATT	ATT	I	M74I	Heterozygous	69.6	2619.64	328	329	268	61	229	171	58	0.5984	IonXpress_027	R_2015_08_29_01_28_25_user_SN2-47-Run4_NEB_28MR4RKL_2015_08_20
RKL12330	crt	400	A	G	75	AAT	N	GAT	GAA	E	N75E	Heterozygous	69.5	2605.3	327	328	268	60	228	171	57	0.5982	IonXpress_027	R_2015_08_29_01_28_25_user_SN2-47-Run4_NEB_28MR4RKL_2015_08_20
RKL12330	crt	402	T	A	75	AAT	N	AAA	GAA	E	N75E	Homozygous	100	4452.7	281	323	263	60	323	263	60	0.5	IonXpress_027	R_2015_08_29_01_28_25_user_SN2-47-Run4_NEB_28MR4RKL_2015_08_20
RKL12330	crt	404	A	C	76	AAA	K	ACA	ACA	T	K76T	Heterozygous	80.9	3490.56	340	340	276	64	275	216	59	0.5409	IonXpress_027	R_2015_08_29_01_28_25_user_SN2-47-Run4_NEB_28MR4RKL_2015_08_20
RKL12330	crt	467	A	T	97	CAC	H	CTC	CTC	L	H97L	Heterozygous	59.2	2490.27	697	400	194	206	237	120	117	0.5213	IonXpress_027	R_2015_08_29_01_28_25_user_SN2-47-Run4_NEB_28MR4RKL_2015_08_20
RKL12330	crt	777	G	C	141	GTC	V	CTC	CTC	L	V141L	Heterozygous	61.2	2612.96	465	399	243	156	244	153	91	0.5191	IonXpress_027	R_2015_08_29_01_28_25_user_SN2-47-Run4_NEB_28MR4RKL_2015_08_20
RKL12330	crt	1186	G	T	220	GCC	A	TCC	TCC	S	A220S	Homozygous	100	1814.09	123	123	30	93	123	30	93	0.5	IonXpress_027	R_2015_08_29_01_28_25_user_SN2-47-Run4_NEB_28MR4RKL_2015_08_20
RKL12330	crt	1615	C	G	271	CAA	Q	GAA	GAA	E	Q271E	Homozygous	100	3778.34	254	255	95	160	255	95	160	0.5	IonXpress_027	R_2015_08_29_01_28_25_user_SN2-47-Run4_NEB_28MR4RKL_2015_08_20
RKL12330	crt	2141	A	G	326	AAC	N	AGC	AGC	S	N326S	Homozygous	98.3	791.62	59	59	21	38	58	21	37	0.5067	IonXpress_027	R_2015_08_29_01_28_25_user_SN2-47-Run4_NEB_28MR4RKL_2015_08_20
RKL12330	crt	2379	T	C	356	ATA	I	ACA	ACA	T	I356T	Heterozygous	40	334.67	105	105	30	75	42	12	30	0.5	IonXpress_027	R_2015_08_29_01_28_25_user_SN2-47-Run4_NEB_28MR4RKL_2015_08_20
RKL12330	crt	2617	G	T	371	AGA	R	ATA	ATA	I	R371I	Homozygous	100	3734.12	251	251	223	28	251	223	28	0.5	IonXpress_027	R_2015_08_29_01_28_25_user_SN2-47-Run4_NEB_28MR4RKL_2015_08_20
RKL12330	dhfr	175	T	C	59	TGT	C	CGT	CGT	R	C59R	Heterozygous	42.7	1458.77	1965	396	163	233	169	73	96	0.5208	IonXpress_027	R_2015_08_29_01_28_25_user_SN2-47-Run4_NEB_28MR4RKL_2015_08_20
RKL12330	dhfr	323	G	A	108	AGC	S	AAC	AAC	N	S108N	Heterozygous	35.8	1107.61	2079	399	188	211	143	70	73	0.5184	IonXpress_027	R_2015_08_29_01_28_25_user_SN2-47-Run4_NEB_28MR4RKL_2015_08_20
RKL12330	dhps	602	G	A	142	AAG	K	AAA	AAA	K	K142K	Homozygous	100	3540.77	227	236	109	127	236	109	127	0.5	IonXpress_027	R_2015_08_29_01_28_25_user_SN2-47-Run4_NEB_28MR4RKL_2015_08_20
RKL12330	dhps	1486	G	C	437	GGT	G	GCT	GCT	A	G437A	Homozygous	100	6056.96	1214	398	200	198	398	200	198	0.5	IonXpress_027	R_2015_08_29_01_28_25_user_SN2-47-Run4_NEB_28MR4RKL_2015_08_20
RKL50617	k13	566	A	C	189	AAA	K	ACA	ACA	T	K189T	Homozygous	93.2	5266.02	624	398	206	192	371	191	180	0.5028	IonXpress_028	R_2015_08_29_01_28_25_user_SN2-47-Run4_NEB_28MR4RKL_2015_08_20
RKL50617	mrp1	5345	C	T	1782	GCA	A	GTA	GTA	V	A1782V	Homozygous	100	5856.77	1134	386	243	143	386	243	143	0.5	IonXpress_028	R_2015_08_29_01_28_25_user_SN2-47-Run4_NEB_28MR4RKL_2015_08_20
RKL50617	mdr1	2547	C	T	849	AAC	N	AAT	AAT	N	N849N	Homozygous	100	6004.03	734	396	224	172	396	224	172	0.5	IonXpress_028	R_2015_08_29_01_28_25_user_SN2-47-Run4_NEB_28MR4RKL_2015_08_20
RKL50617	crt	399	G	T	74	ATG	M	ATT	ATT	I	M74I	Heterozygous	71.9	2428.54	288	288	228	60	207	150	57	0.5908	IonXpress_028	R_2015_08_29_01_28_25_user_SN2-47-Run4_NEB_28MR4RKL_2015_08_20
RKL50617	crt	400	A	G	75	AAT	N	GAT	GAA	E	N75E	Heterozygous	71.7	2399.39	286	286	227	59	205	149	56	0.5912	IonXpress_028	R_2015_08_29_01_28_25_user_SN2-47-Run4_NEB_28MR4RKL_2015_08_20
RKL50617	crt	402	T	A	75	AAT	N	AAA	GAA	E	N75E	Homozygous	100	4049.96	262	276	218	58	276	218	58	0.5	IonXpress_028	R_2015_08_29_01_28_25_user_SN2-47-Run4_NEB_28MR4RKL_2015_08_20
RKL50617	crt	404	A	C	76	AAA	K	ACA	ACA	T	K76T	Heterozygous	75.9	2722.2	294	294	232	62	223	169	54	0.5445	IonXpress_028	R_2015_08_29_01_28_25_user_SN2-47-Run4_NEB_28MR4RKL_2015_08_20
RKL50617	crt	406	A	T	77	ATT	I	TTT	TTT	F	I77F	Heterozygous	16.1	246.92	384	378	244	134	61	59	2	0.9417	IonXpress_028	R_2015_08_29_01_28_25_user_SN2-47-Run4_NEB_28MR4RKL_2015_08_20
RKL50617	crt	467	A	T	97	CAC	H	CTC	CTC	L	H97L	Homozygous	100	6072.3	587	399	201	198	399	201	198	0.5	IonXpress_028	R_2015_08_29_01_28_25_user_SN2-47-Run4_NEB_28MR4RKL_2015_08_20
RKL50617	crt	777	G	C	141	GTC	V	CTC	CTC	L	V141L	Homozygous	100	5262.31	347	346	208	138	346	208	138	0.5	IonXpress_028	R_2015_08_29_01_28_25_user_SN2-47-Run4_NEB_28MR4RKL_2015_08_20
RKL50617	crt	1186	G	T	220	GCC	A	TCC	TCC	S	A220S	Homozygous	100	1513.91	99	99	25	74	99	25	74	0.5	IonXpress_028	R_2015_08_29_01_28_25_user_SN2-47-Run4_NEB_28MR4RKL_2015_08_20
RKL50617	crt	1615	C	G	271	CAA	Q	GAA	GAA	E	Q271E	Homozygous	100	2241.56	147	147	60	87	147	60	87	0.5	IonXpress_028	R_2015_08_29_01_28_25_user_SN2-47-Run4_NEB_28MR4RKL_2015_08_20
RKL50617	crt	2141	A	G	326	AAC	N	AGC	AGC	S	N326S	Homozygous	96.3	335.99	27	27	12	15	26	11	15	0.5217	IonXpress_028	R_2015_08_29_01_28_25_user_SN2-47-Run4_NEB_28MR4RKL_2015_08_20
RKL50617	crt	2617	G	T	371	AGA	R	ATA	ATA	I	R371I	Homozygous	100	2947.35	194	194	176	18	194	176	18	0.5	IonXpress_028	R_2015_08_29_01_28_25_user_SN2-47-Run4_NEB_28MR4RKL_2015_08_20
RKL50617	dhps	1486	G	C	437	GGT	G	GCT	GCT	A	G437A	Homozygous	100	6072.19	826	399	203	196	399	203	196	0.5	IonXpress_028	R_2015_08_29_01_28_25_user_SN2-47-Run4_NEB_28MR4RKL_2015_08_20

## Sheet: Table S5
Table S5: Summary of additional SNPs in six P. falciparum target genes
Gene name	SNP	SNP Effect	Frequency	Sample names
crt	A220S	Non-synonymous	16	W2,K1,FCB,RKL10551,RKL60355,RKL50617,V1S,GB4,TM91C235,RKL60303,RKL12330,7G8,RKL59796,Dd2,RKL59290,RKL58812
crt	Q271E	Non-synonymous	14	FCB,K1,W2,RKL50617,TM91C235,GB4,RKL10551,Dd2,RKL60355,RKL59290,V1S,RKL60303,RKL59796,RKL12330
crt	R371I	Non-synonymous	14	W2,GB4,K1,FCB,RKL50617,RKL10551,TM91C235,RKL59290,V1S,RKL60355,RKL60303,RKL12330,Dd2,RKL59796
crt	N326S	Non-synonymous	12	K1,W2,FCB,RKL50617,RKL10551,V1S,RKL59796,TM91C235,RKL60355,RKL12330,Dd2,RKL60303
dhps	K142K	Synonymous	9	RKL58925,RKL59175,RKL64249,GB4,FCB,RKL12330,RKL60355,RKL60303,RKL58812
crt	I356T	Non-synonymous	9	W2,RKL60355,RKL10551,V1S,RKL59796,TM91C235,RKL12330,Dd2,RKL60303
mrp1	H785N	Non-synonymous	8	RKL58925,RKL61495,RKL60308,RKL60303,K1,RKL59290,RKL64249,RKL12330
mrp1	T1007M	Non-synonymous	8	RKL61495,RKL60303,RKL58925,RKL60308,RKL59290,K1,RKL64249,RKL12330
k13	K189T	Non-synonymous	6	RKL61495,D6,RKL58812,RKL50617,HB3,GB4
crt	I77F	Non-synonymous	4	RKL50617,RKL10551,FCB,Dd2
crt	H97L	Non-synonymous	3	RKL50617,RKL12330,RKL59290
crt	V141L	Non-synonymous	3	RKL50617,RKL59290,RKL12330
mdr1	N654D	Non-synonymous	2	RKL10551,TM91C235
mrp1	F572L	Non-synonymous	2	RKL58925,K1
mdr1	N653D	Non-synonymous	2	FCB,TM91C235
dhfr	I164L	Non-synonymous	2	TM91C235,V1S
mdr1	N655D	Non-synonymous	1	RKL10551
mdr1	A840A	Synonymous	1	RKL12330
mdr1	G182G	Non-synonymous	1	RKL12330
mdr1	T1069T	Synonymous	1	RKL12330
mrp1	A1782V	Non-synonymous	1	RKL50617
mdr1	N849N	Synonymous	1	RKL50617
mdr1	K34R	Non-synonymous	1	RKL58812
mrp1	N325S	Non-synonymous	1	RKL58812
crt	D241G	Non-synonymous	1	RKL59175
mdr1	G968A	Non-synonymous	1	RKL59796
dhps	D258N	Non-synonymous	1	RKL60303
k13	L119L	Synonymous	1	RKL60303
dhfr	S306F	Non-synonymous	1	RKL60355
mdr1	S974S	Synonymous	1	RKL60355
mrp1	C323Y	Non-synonymous	1	RKL61495
crt	I356L	Non-synonymous	1	7G8
crt	N326D	Non-synonymous	1	7G8
mrp1	K202E	Non-synonymous	1	FCB
mrp1	P37S	Non-synonymous	1	FCB
mdr1	D719D	Non-synonymous	1	GB4
dhfr	I143I	Synonymous	1	GB4
mrp1	C1470F	Non-synonymous	1	TM91C235
mdr1	S784L	Non-synonymous	1	TM91C235
